# Supplementary material for: Physiological and transcriptomic analyses to reveal underlying phenolic acid action in consecutive monoculture problem of Polygonatum odoratum
Source: BMC Plant Biol. 2021 Aug 7;21:362. doi: 10.1186/s12870-021-03135-x (PMC8349006; doi:10.1186/s12870-021-03135-x)
Supplement: Supplementary file 6 — Additional file 6: Data of up-regulated DEGs expression level and qRT-PCR verification. [file 12870_2021_3135_MOESM6_ESM.xlsx]

## Sheet: Sheet1
		Data of up-regulated DEGs expression level and qRT-PCR verification
Data of up-regulated DEGs expression level						qRT-PCR verification
Gene ID	sample	FPKM	sample	FPKM		Gene ID	sample	2^-△△Ct	sample	2^-△△Ct
60288.2	fcr1	6.61	ccr1	27.49		60288.2	fcr1	1	ccr1	2.32947
	fcr2	6.09	ccr2	21.79			fcr2	4.05584	ccr2	1.26576
	fcr3	6.25	ccr3	18.24			fcr3	2.58471	ccr3	1.40444
60288.2	fcr1	36.66	ccr1	87.32		60288.2	fcr1	1	ccr1	8.69388
	fcr2	34.82	ccr2	65.78			fcr2	5.09824	ccr2	5.73582
	fcr3	26.81	ccr3	126.01			fcr3	4.37717	ccr3	0.993092
60288.2	fcr1	3.54	ccr1	13.45		60288.2	fcr1	1	ccr1	13.9288
	fcr2	4.92	ccr2	12.77			fcr2	4.65893	ccr2	3.91768
	fcr3	2.88	ccr3	16.35			fcr3	6.36429	ccr3	1.50525
60288.2	fcr1	35.21	ccr1	123.94		60288.2	fcr1	1	ccr1	9.44794
	fcr2	43.23	ccr2	134.92			fcr2	3.20428	ccr2	7.26015
	fcr3	43.48	ccr3	159.62			fcr3	2.56685	ccr3	1.11729
60288.2	fcr1	90.07	ccr1	334.19		60288.2	fcr1	1	ccr1	12.996
	fcr2	87.89	ccr2	308.88			fcr2	7.4127	ccr2	9.44794
	fcr3	108.73	ccr3	308.42			fcr3	7.4127	ccr3	1.45397
60288.2	fcr1	28.14	ccr1	113.12		60288.2	fcr1	1	ccr1	20.9663
	fcr2	41.11	ccr2	131.27			fcr2	9.51366	ccr2	13.5479
	fcr3	40.81	ccr3	119.17			fcr3	7.51618	ccr3	0.543367
60288.3	fcr1	16.88	ccr1	62.28		60288.3	fcr1	1	ccr1	7.88986
	fcr2	22.46	ccr2	39.44			fcr2	3.73213	ccr2	6.19026
	fcr3	16.74	ccr3	63.81			fcr3	2.69447	ccr3	1.34723
60288.3	fcr1	1.22	ccr1	8.64		60288.3	fcr1	1	ccr1	4.22807
	fcr2	1.89	ccr2	4.01			fcr2	3.97237	ccr2	3.94493
	fcr3	0.76	ccr3	7.82			fcr3	3.63008	ccr3	0.687771
60288.2	fcr1	0.86	ccr1	6.01		60288.2	fcr1	1	ccr1	9.91766
	fcr2	1.82	ccr2	4.01			fcr2	2.62079	ccr2	7.67411
	fcr3	2.95	ccr3	7.38			fcr3	2.36199	ccr3	0.742262
60288.3	fcr1	49.43	ccr1	64.06		60288.3	fcr1	1	ccr1	15.2422
	fcr2	40.6	ccr2	52.79			fcr2	2.65737	ccr2	8.33973
	fcr3	46.21	ccr3	57.47			fcr3	2.05623	ccr3	3.18215
60288.3	fcr1	1.11	ccr1	91.23		60288.3	fcr1	1	ccr1	24.761
	fcr2	0.48	ccr2	50			fcr2	3.05252	ccr2	14.1232
	fcr3	2.3	ccr3	76.18			fcr3	1.94531	ccr3	2.21914
60288.2	fcr1	2.95	ccr1	45.58		60288.2	fcr1	1	ccr1	33.8246
	fcr2	8.06	ccr2	33.78			fcr2	3.36359	ccr2	18.7654
	fcr3	3.48	ccr3	44.29			fcr3	2.26577	ccr3	2.67586
