# Supplementary material for: Physiological and transcriptomic analyses to reveal underlying phenolic acid action in consecutive monoculture problem of Polygonatum odoratum
Source: BMC Plant Biol. 2021 Aug 7;21:362. doi: 10.1186/s12870-021-03135-x (PMC8349006; doi:10.1186/s12870-021-03135-x)
Supplement: Supplementary file 7 — Additional file 7: Data of soil enzyme activities in FC and CC rhizosphere soil. [file 12870_2021_3135_MOESM7_ESM.xlsx]

## Sheet: Sheet1
Data of soil enzyme activities in FC and CC rhizosphere soil
sample	PPO(mg/day/g soil)	CAT(μmol/day/g soil)	UE (μg/day/g soil)	ACP (μmol/day/g soil)	SC (mg/day/g soil)
fc1	48.8	16.6947	355.814	23.3836	34.7371
fc2	48.864	18.3348	403.178	23.3155	35.0105
fc3	50.144	18.5724	417.216	21.9129	34.6514
cc1	46.528	16.3581	327.344	21.6425	20.6407
cc2	47.744	17.1072	278.8	22.1165	20.7713
cc3	48.912	18.3876	288.378	22.254	20.9916
