# Supplementary material for: Physiological and transcriptomic analyses to reveal underlying phenolic acid action in consecutive monoculture problem of Polygonatum odoratum
Source: BMC Plant Biol. 2021 Aug 7;21:362. doi: 10.1186/s12870-021-03135-x (PMC8349006; doi:10.1186/s12870-021-03135-x)
Supplement: Supplementary file 8 — Additional file 8: Data of phenolic acid contents in FC and CC rhizosphere soil. Typical curve of standard samples. Typical curve of CC soil. Typical curve of FC soil. [file 12870_2021_3135_MOESM8_ESM.xlsx]

## Sheet: contents
Data of phenolic acid contents in FC and CC rhizosphere soil
Sample	Weight(g)	p-hydroxybenzoic acid(μg/g)	Vanillic acid(μg/g)	Syringic acid(μg/g)	Cumaric acid(μg/g)	Ferulic acid(μg/g)
CC1	1.0167	0.13577	0.309428	0.0534407	0.0446752	0.0326543
CC2	1.032	0.126313	0.292016	0.0679614	0.0367489	0.0288424
CC3	1.104	0.149601	0.299327	0.0555326	0.0340127	0.029319
FC1	1.0086	0.0496452	0.29098	0.03593	0.0169066	0.0158203
FC2	1.1053	0.0653614	0.267566	0.0283357	0.0170595	0.0171508
FC3	1.2234	0.0511282	0.283164	0.0367274	0.0271507	0.0232368

## Sheet: curve
Typical curve of standard samples				Typical curve of CC soil			Typical curve of FC soil
time	280nm absorption			time	280nm absorption		time	280nm absorption
0	0.03529			0	-0.1545		0	0.02956
0.00333	0			0.00333	-0.1545		0.00333	-0.00572
0.00667	0.01144			0.00667	-0.15163		0.00667	-0.00858
0.01	0			0.01	-0.17643		0.01	-0.00763
0.01333	0.01907			0.01333	-0.14973		0.01333	-0.02384
0.01667	0.02193			0.01667	-0.1688		0.01667	-0.0248
0.02	-0.01812			0.02	-0.1564		0.02	-0.0124
0.02333	0.01526			0.02333	-0.15831		0.02333	-0.00668
0.02667	0.00858			0.02667	-0.16594		0.02667	-0.01907
0.03	0.01717			0.03	-0.15068		0.03	-0.01431
0.03333	0.00191			0.03333	-0.14973		0.03333	-0.01049
0.03667	0.01621			0.03667	-0.16689		0.03667	-0.01049
0.04	0.00572			0.04	-0.15831		0.04	-0.01431
0.04333	0.00763			0.04333	-0.15831		0.04333	-0.02384
0.04667	0.02098			0.04667	-0.15831		0.04667	-0.02289
0.05	-0.00191			0.05	-0.16785		0.05	-0.02003
0.05333	0.01144			0.05333	-0.16785		0.05333	-0.02575
0.05667	-0.00477			0.05667	-0.1688		0.05667	-0.01144
0.06	0.00286			0.06	-0.14877		0.06	-0.01812
0.06333	0.01621			0.06333	-0.15926		0.06333	-0.02098
0.06667	0.01526			0.06667	-0.14114		0.06667	-0.01812
0.07	0.0124			0.07	-0.17452		0.07	-0.01717
0.07333	-0.01717			0.07333	-0.16403		0.07333	0
0.07667	-0.00477			0.07667	-0.1421		0.07667	-0.01621
0.08	0.00286			0.08	-0.13161		0.08	-0.00954
0.08333	0.01621			0.08333	-0.12684		0.08333	-0.02575
0.08667	0.01335			0.08667	-0.16117		0.08667	-0.01812
0.09	0.01812			0.09	-0.16308		0.09	-0.01431
0.09333	0.01907			0.09333	-0.16403		0.09333	-0.01144
0.09667	0.02384			0.09667	-0.1688		0.09667	-0.01812
0.1	0.00668			0.1	-0.15545		0.1	-0.01431
0.10333	0.01049			0.10333	-0.15163		0.10333	-0.02003
0.10667	-0.00191			0.10667	-0.16785		0.10667	-0.0248
0.11	-0.00286			0.11	-0.15354		0.11	-0.01717
0.11333	0.00668			0.11333	-0.15068		0.11333	-0.01526
0.11667	0.00381			0.11667	-0.15259		0.11667	-0.02193
0.12	-0.0124			0.12	-0.15259		0.12	-0.01621
0.12333	-0.00572			0.12333	-0.15736		0.12333	-0.02575
0.12667	0.00381			0.12667	-0.1564		0.12667	-0.01431
0.13	0.01335			0.13	-0.15926		0.13	-0.0124
0.13333	0.00286			0.13333	-0.16403		0.13333	-0.00381
0.13667	-0.000953674			0.13667	-0.1421		0.13667	0
0.14	0.01144			0.14	-0.15259		0.14	-0.02956
0.14333	0.00477			0.14333	-0.14782		0.14333	-0.01526
0.14667	-0.00572			0.14667	-0.16403		0.14667	-0.01812
0.15	0.00191			0.15	-0.1545		0.15	-0.01907
0.15333	0.00858			0.15333	-0.15163		0.15333	-0.00477
0.15667	-0.01526			0.15667	-0.14782		0.15667	-0.0124
0.16	-0.01526			0.16	-0.14114		0.16	-0.0267
0.16333	0.00477			0.16333	-0.14782		0.16333	-0.01907
0.16667	-0.0124			0.16667	-0.13828		0.16667	-0.00858
0.17	0.01431			0.17	-0.13351		0.17	-0.02766
0.17333	-0.00286			0.17333	-0.16212		0.17333	-0.0248
0.17667	-0.00381			0.17667	-0.16212		0.17667	-0.02003
0.18	0.00668			0.18	-0.14973		0.18	-0.02575
0.18333	0.01812			0.18333	-0.15736		0.18333	-0.02766
0.18667	0.02003			0.18667	-0.144		0.18667	-0.04387
0.19	0.00286			0.19	-0.15354		0.19	-0.03147
0.19333	0.00763			0.19333	-0.14019		0.19333	-0.02384
0.19667	0.00191			0.19667	-0.13447		0.19667	-0.02098
0.2	-0.00668			0.2	-0.15259		0.2	-0.00763
0.20333	0.01335			0.20333	-0.15068		0.20333	-0.0248
0.20667	-0.01049			0.20667	-0.15354		0.20667	-0.01049
0.21	0.00191			0.21	-0.14591		0.21	-0.03242
0.21333	-0.000953674			0.21333	-0.144		0.21333	-0.02193
0.21667	-0.00381			0.21667	-0.14019		0.21667	-0.01621
0.22	0.000953674			0.22	-0.15163		0.22	-0.02384
0.22333	-0.00858			0.22333	-0.14687		0.22333	-0.02384
0.22667	-0.01431			0.22667	-0.13924		0.22667	-0.01144
0.23	0.01335			0.23	-0.14687		0.23	-0.04196
0.23333	-0.00381			0.23333	-0.14591		0.23333	-0.0248
0.23667	-0.00286			0.23667	-0.15926		0.23667	-0.04196
0.24	-0.00381			0.24	-0.1545		0.24	-0.01049
0.24333	0.01144			0.24333	-0.14114		0.24333	-0.01812
0.24667	0.01144			0.24667	-0.14305		0.24667	-0.02193
0.25	0.00191			0.25	-0.15163		0.25	-0.01335
0.25333	0.00763			0.25333	-0.15545		0.25333	-0.0267
0.25667	0.00858			0.25667	-0.15545		0.25667	-0.01526
0.26	0.00954			0.26	-0.14877		0.26	-0.01717
0.26333	-0.00477			0.26333	-0.1545		0.26333	-0.02766
0.26667	0.00191			0.26667	-0.15068		0.26667	-0.02193
0.27	0.01812			0.27	-0.15831		0.27	-0.01907
0.27333	0.00668			0.27333	-0.1564		0.27333	-0.0515
0.27667	0.00668			0.27667	-0.16499		0.27667	-0.03529
0.28	0.000953674			0.28	-0.17166		0.28	-0.01431
0.28333	-0.00191			0.28333	-0.15926		0.28333	-0.02289
0.28667	0.01526			0.28667	-0.15259		0.28667	-0.01717
0.29	0.01621			0.29	-0.14782		0.29	-0.01144
0.29333	-0.00286			0.29333	-0.144		0.29333	-0.01621
0.29667	-0.0124			0.29667	-0.14305		0.29667	-0.01907
0.3	0			0.3	-0.15736		0.3	-0.00858
0.30333	0.00191			0.30333	-0.16403		0.30333	-0.01144
0.30667	0.00763			0.30667	-0.144		0.30667	-0.03338
0.31	-0.00572			0.31	-0.16689		0.31	-0.02384
0.31333	0.01144			0.31333	-0.16308		0.31333	-0.00668
0.31667	-0.00858			0.31667	-0.1545		0.31667	-0.02384
0.32	-0.01717			0.32	-0.17262		0.32	-0.01526
0.32333	-0.01049			0.32333	-0.1564		0.32333	-0.03052
0.32667	0.00191			0.32667	-0.14687		0.32667	-0.02956
0.33	0.00286			0.33	-0.16403		0.33	-0.03529
0.33333	0.00286			0.33333	-0.14114		0.33333	-0.02956
0.33667	-0.00477			0.33667	-0.16212		0.33667	-0.02289
0.34	-0.01049			0.34	-0.14973		0.34	-0.01335
0.34333	0.00572			0.34333	-0.14305		0.34333	-0.00763
0.34667	-0.00286			0.34667	-0.15545		0.34667	-0.02098
0.35	-0.00191			0.35	-0.16022		0.35	-0.01335
0.35333	0.00381			0.35333	-0.14877		0.35333	-0.01431
0.35667	0.00858			0.35667	-0.1545		0.35667	-0.04101
0.36	-0.000953674			0.36	-0.15068		0.36	-0.03242
0.36333	-0.00763			0.36333	-0.16212		0.36333	-0.02193
0.36667	0.00572			0.36667	-0.16689		0.36667	-0.03147
0.37	-0.00477			0.37	-0.15736		0.37	-0.01907
0.37333	-0.01049			0.37333	-0.16403		0.37333	-0.00763
0.37667	-0.00858			0.37667	-0.1688		0.37667	-0.00954
0.38	0.0124			0.38	-0.14591		0.38	-0.01907
0.38333	0.00572			0.38333	-0.16499		0.38333	-0.02956
0.38667	0.01335			0.38667	-0.16499		0.38667	-0.03147
0.39	0.00668			0.39	-0.1688		0.39	-0.01526
0.39333	-0.01431			0.39333	-0.16022		0.39333	-0.01049
0.39667	-0.01907			0.39667	-0.15259		0.39667	-0.00381
0.4	-0.01621			0.4	-0.15545		0.4	-0.02575
0.40333	-0.01812			0.40333	-0.13638		0.40333	-0.02003
0.40667	0.00668			0.40667	-0.15926		0.40667	-0.00572
0.41	0.00858			0.41	-0.15831		0.41	-0.02193
0.41333	-0.01907			0.41333	-0.16308		0.41333	-0.02861
0.41667	-0.00477			0.41667	-0.15068		0.41667	-0.01907
0.42	0			0.42	-0.16499		0.42	-0.01907
0.42333	-0.00286			0.42333	-0.17262		0.42333	-0.00477
0.42667	-0.01335			0.42667	-0.17071		0.42667	-0.02384
0.43	-0.00191			0.43	-0.16689		0.43	-0.01431
0.43333	-0.00191			0.43333	-0.19455		0.43333	-0.02003
0.43667	-0.000953674			0.43667	-0.15926		0.43667	-0.01335
0.44	-0.01431			0.44	-0.17357		0.44	-0.01526
0.44333	0.00477			0.44333	-0.16117		0.44333	-0.04387
0.44667	-0.02098			0.44667	-0.16975		0.44667	-0.02289
0.45	0			0.45	-0.15831		0.45	-0.03052
0.45333	-0.000953674			0.45333	-0.15354		0.45333	-0.01049
0.45667	-0.00668			0.45667	-0.16689		0.45667	-0.0248
0.46	-0.01907			0.46	-0.15926		0.46	-0.01621
0.46333	-0.00286			0.46333	-0.144		0.46333	-0.02193
0.46667	0.01049			0.46667	-0.1812		0.46667	-0.03242
0.47	0.01049			0.47	-0.1564		0.47	-0.01717
0.47333	0.000953674			0.47333	-0.15831		0.47333	-0.01621
0.47667	-0.00763			0.47667	-0.16403		0.47667	-0.01812
0.48	0.000953674			0.48	-0.15163		0.48	-0.02384
0.48333	0.02289			0.48333	-0.17929		0.48333	-0.00954
0.48667	-0.0124			0.48667	-0.17262		0.48667	-0.01907
0.49	0			0.49	-0.17262		0.49	-0.0267
0.49333	-0.00858			0.49333	-0.17357		0.49333	-0.01621
0.49667	0.000953674			0.49667	-0.15354		0.49667	-0.01526
0.5	0.00191			0.5	-0.17929		0.5	-0.00477
0.50333	-0.000953674			0.50333	-0.16117		0.50333	-0.01526
0.50667	0.00763			0.50667	-0.17071		0.50667	-0.01335
0.51	-0.00954			0.51	-0.14591		0.51	-0.02861
0.51333	0.01144			0.51333	-0.15259		0.51333	-0.01335
0.51667	0.000953674			0.51667	-0.16403		0.51667	-0.00954
0.52	0.0124			0.52	-0.15545		0.52	-0.03242
0.52333	0.00763			0.52333	-0.14877		0.52333	-0.01717
0.52667	0.00668			0.52667	-0.16785		0.52667	-0.00668
0.53	-0.00191			0.53	-0.17738		0.53	-0.02384
0.53333	0.00858			0.53333	-0.16975		0.53333	-0.02289
0.53667	-0.00191			0.53667	-0.18311		0.53667	-0.01526
0.54	-0.000953674			0.54	-0.15354		0.54	-0.00572
0.54333	0.00572			0.54333	-0.16403		0.54333	-0.01335
0.54667	0			0.54667	-0.17166		0.54667	-0.02575
0.55	-0.00286			0.55	-0.16308		0.55	-0.01049
0.55333	0			0.55333	-0.15354		0.55333	-0.00477
0.55667	0.00668			0.55667	-0.17452		0.55667	-0.01907
0.56	-0.00286			0.56	-0.16403		0.56	-0.01907
0.56333	0.00286			0.56333	-0.18883		0.56333	-0.01335
0.56667	0.00477			0.56667	-0.16975		0.56667	-0.01526
0.57	0			0.57	-0.16022		0.57	-0.02003
0.57333	-0.00381			0.57333	-0.16785		0.57333	-0.02289
0.57667	0.01049			0.57667	-0.16499		0.57667	-0.01526
0.58	-0.00286			0.58	-0.15545		0.58	-0.00286
0.58333	0.01431			0.58333	-0.16212		0.58333	-0.01431
0.58667	0.00668			0.58667	-0.16117		0.58667	-0.00858
0.59	0.02003			0.59	-0.17262		0.59	-0.04005
0.59333	-0.00381			0.59333	-0.16594		0.59333	-0.01717
0.59667	-0.01431			0.59667	-0.15831		0.59667	-0.02193
0.6	-0.01431			0.6	-0.16403		0.6	-0.01717
0.60333	0.00858			0.60333	-0.17834		0.60333	0
0.60667	0.01431			0.60667	-0.15163		0.60667	-0.0124
0.61	0.00763			0.61	-0.16117		0.61	-0.03719
0.61333	-0.00763			0.61333	-0.16308		0.61333	-0.02289
0.61667	-0.00572			0.61667	-0.15926		0.61667	0
0.62	-0.00381			0.62	-0.17166		0.62	-0.01144
0.62333	0.00858			0.62333	-0.17166		0.62333	-0.01621
0.62667	0.00191			0.62667	-0.16689		0.62667	-0.00477
0.63	-0.01812			0.63	-0.15163		0.63	-0.00954
0.63333	-0.00954			0.63333	-0.16212		0.63333	-0.0248
0.63667	-0.00381			0.63667	-0.14782		0.63667	-0.00954
0.64	-0.00191			0.64	-0.15831		0.64	-0.01621
0.64333	0.00668			0.64333	-0.17738		0.64333	-0.01144
0.64667	-0.01621			0.64667	-0.15926		0.64667	-0.02956
0.65	0.01144			0.65	-0.14877		0.65	-0.03052
0.65333	0.00381			0.65333	-0.1564		0.65333	-0.00477
0.65667	0.00286			0.65667	-0.14782		0.65667	-0.01907
0.66	0.000953674			0.66	-0.16403		0.66	-0.02575
0.66333	0.01144			0.66333	-0.14877		0.66333	-0.02098
0.66667	0.00954			0.66667	-0.15068		0.66667	-0.01812
0.67	0.00191			0.67	-0.16403		0.67	-0.02193
0.67333	0.01526			0.67333	-0.13638		0.67333	-0.02289
0.67667	0.02003			0.67667	-0.16499		0.67667	-0.00572
0.68	0.00286			0.68	-0.14591		0.68	-0.02575
0.68333	0.00381			0.68333	-0.15354		0.68333	-0.00668
0.68667	0.00954			0.68667	-0.15736		0.68667	-0.01717
0.69	-0.00572			0.69	-0.15926		0.69	-0.00572
0.69333	-0.00477			0.69333	-0.14973		0.69333	-0.02098
0.69667	0			0.69667	-0.14973		0.69667	-0.0124
0.7	0.00763			0.7	-0.15736		0.7	-0.01621
0.70333	0.000953674			0.70333	-0.15354		0.70333	-0.01049
0.70667	0			0.70667	-0.15163		0.70667	-0.01049
0.71	-0.01049			0.71	-0.14305		0.71	-0.01431
0.71333	0.01526			0.71333	-0.15354		0.71333	-0.00763
0.71667	0.00381			0.71667	-0.15354		0.71667	-0.00381
0.72	-0.00381			0.72	-0.13733		0.72	-0.01621
0.72333	-0.00954			0.72333	-0.14687		0.72333	-0.0124
0.72667	0.00668			0.72667	-0.14114		0.72667	-0.00572
0.73	0.00286			0.73	-0.14687		0.73	-0.0267
0.73333	-0.00381			0.73333	-0.1421		0.73333	-0.02575
0.73667	0.01812			0.73667	-0.16212		0.73667	-0.01144
0.74	0			0.74	-0.15163		0.74	-0.01049
0.74333	0.01049			0.74333	-0.144		0.74333	-0.000953674
0.74667	0			0.74667	-0.13065		0.74667	-0.00477
0.75	-0.00572			0.75	-0.15259		0.75	0
0.75333	-0.01144			0.75333	-0.14877		0.75333	-0.0124
0.75667	-0.00191			0.75667	-0.15545		0.75667	-0.00668
0.76	0.00572			0.76	-0.15926		0.76	-0.01717
0.76333	0.00381			0.76333	-0.14591		0.76333	-0.00954
0.76667	-0.01049			0.76667	-0.14305		0.76667	-0.02098
0.77	0			0.77	-0.16212		0.77	-0.02098
0.77333	0.00286			0.77333	-0.16308		0.77333	-0.02956
0.77667	-0.00381			0.77667	-0.14782		0.77667	-0.01812
0.78	0.000953674			0.78	-0.14305		0.78	-0.01717
0.78333	0.00668			0.78333	-0.13733		0.78333	-0.00286
0.78667	-0.00191			0.78667	-0.15545		0.78667	-0.00763
0.79	-0.00954			0.79	-0.14496		0.79	0.00191
0.79333	0.00668			0.79333	-0.14782		0.79333	-0.02956
0.79667	-0.00858			0.79667	-0.16785		0.79667	0
0.8	-0.00858			0.8	-0.14305		0.8	-0.000953674
0.80333	0.01621			0.80333	-0.14591		0.80333	-0.00763
0.80667	-0.01431			0.80667	-0.16403		0.80667	-0.00477
0.81	-0.000953674			0.81	-0.1564		0.81	-0.02384
0.81333	-0.02003			0.81333	-0.14782		0.81333	0
0.81667	-0.01812			0.81667	-0.14687		0.81667	0.00381
0.82	-0.0124			0.82	-0.17834		0.82	-0.01144
0.82333	-0.000953674			0.82333	-0.15831		0.82333	-0.00763
0.82667	-0.00954			0.82667	-0.15831		0.82667	-0.01335
0.83	-0.00477			0.83	-0.15926		0.83	-0.01621
0.83333	-0.01621			0.83333	-0.15831		0.83333	-0.00381
0.83667	-0.00381			0.83667	-0.16499		0.83667	-0.01621
0.84	-0.01049			0.84	-0.16022		0.84	-0.00572
0.84333	0.000953674			0.84333	-0.15163		0.84333	-0.01621
0.84667	-0.00381			0.84667	-0.15163		0.84667	-0.01621
0.85	-0.00191			0.85	-0.16212		0.85	0
0.85333	0.01526			0.85333	-0.16308		0.85333	-0.01049
0.85667	-0.00668			0.85667	-0.17834		0.85667	0
0.86	-0.00477			0.86	-0.15259		0.86	-0.01335
0.86333	-0.01717			0.86333	-0.16308		0.86333	-0.0124
0.86667	0.00954			0.86667	-0.16022		0.86667	-0.00763
0.87	-0.01049			0.87	-0.15926		0.87	-0.0267
0.87333	-0.00381			0.87333	-0.1564		0.87333	-0.01335
0.87667	0.00572			0.87667	-0.16594		0.87667	-0.000953674
0.88	-0.00381			0.88	-0.17357		0.88	-0.00572
0.88333	0.01431			0.88333	-0.14877		0.88333	-0.01621
0.88667	0.00286			0.88667	-0.16308		0.88667	0
0.89	-0.00572			0.89	-0.17166		0.89	-0.00381
0.89333	0.00286			0.89333	-0.17071		0.89333	-0.00858
0.89667	0.00286			0.89667	-0.18311		0.89667	-0.01717
0.9	-0.01526			0.9	-0.16117		0.9	0.000953674
0.90333	-0.00858			0.90333	-0.18024		0.90333	-0.02098
0.90667	-0.00286			0.90667	-0.16689		0.90667	-0.00763
0.91	0.00572			0.91	-0.16785		0.91	-0.01144
0.91333	0.00286			0.91333	-0.16308		0.91333	-0.01621
0.91667	0.01907			0.91667	-0.18024		0.91667	-0.01431
0.92	-0.000953674			0.92	-0.15736		0.92	-0.0124
0.92333	-0.00477			0.92333	-0.16308		0.92333	-0.00858
0.92667	-0.000953674			0.92667	-0.18215		0.92667	-0.02193
0.93	-0.00572			0.93	-0.16594		0.93	-0.00763
0.93333	-0.00477			0.93333	-0.15831		0.93333	-0.01526
0.93667	0.01049			0.93667	-0.17738		0.93667	-0.01717
0.94	0.0124			0.94	-0.16689		0.94	-0.00858
0.94333	0.00858			0.94333	-0.15354		0.94333	-0.02289
0.94667	0			0.94667	-0.17643		0.94667	-0.01144
0.95	0.00763			0.95	-0.1688		0.95	-0.00858
0.95333	0.00858			0.95333	-0.1564		0.95333	-0.02861
0.95667	0.0267			0.95667	-0.17834		0.95667	-0.0267
0.96	0.00191			0.96	-0.18024		0.96	-0.02193
0.96333	0.01621			0.96333	-0.17452		0.96333	-0.00477
0.96667	0.01621			0.96667	-0.1812		0.96667	-0.02575
0.97	0.01526			0.97	-0.16499		0.97	-0.02861
0.97333	0.01812			0.97333	-0.18024		0.97333	-0.02575
0.97667	0			0.97667	-0.17643		0.97667	-0.02384
0.98	0.01049			0.98	-0.16403		0.98	-0.0248
0.98333	-0.00191			0.98333	-0.15545		0.98333	-0.0248
0.98667	0.00858			0.98667	-0.16117		0.98667	-0.01049
0.99	0.000953674			0.99	-0.16117		0.99	-0.01335
0.99333	0.00668			0.99333	-0.16308		0.99333	-0.01431
0.99667	0.01049			0.99667	-0.1688		0.99667	-0.00477
1	0.01526			1	-0.16499		1	-0.02193
1.00333	0			1.00333	-0.15926		1.00333	-0.02384
1.00667	-0.00954			1.00667	-0.17071		1.00667	-0.03433
1.01	0.00381			1.01	-0.16212		1.01	-0.00381
1.01333	0.01717			1.01333	-0.1564		1.01333	-0.02384
1.01667	-0.00668			1.01667	-0.15831		1.01667	-0.01526
1.02	0			1.02	-0.1688		1.02	-0.00858
1.02333	0.00286			1.02333	-0.15259		1.02333	-0.01431
1.02667	0.00858			1.02667	-0.16785		1.02667	-0.03242
1.03	0.0124			1.03	-0.16403		1.03	-0.03242
1.03333	0			1.03333	-0.15068		1.03333	-0.0248
1.03667	0.00286			1.03667	-0.1545		1.03667	-0.03052
1.04	-0.01812			1.04	-0.16022		1.04	-0.01431
1.04333	-0.00286			1.04333	-0.16212		1.04333	-0.00858
1.04667	0			1.04667	-0.14687		1.04667	-0.01621
1.05	-0.00381			1.05	-0.1421		1.05	-0.03338
1.05333	0.01049			1.05333	-0.15259		1.05333	-0.00477
1.05667	0.00572			1.05667	-0.15736		1.05667	-0.02956
1.06	0.01144			1.06	-0.1564		1.06	-0.02956
1.06333	0			1.06333	-0.14973		1.06333	-0.03052
1.06667	0.02098			1.06667	-0.15831		1.06667	-0.03529
1.07	0.01526			1.07	-0.17166		1.07	-0.00191
1.07333	0.00572			1.07333	-0.16308		1.07333	-0.0124
1.07667	0			1.07667	-0.15163		1.07667	-0.01431
1.08	0.01049			1.08	-0.15163		1.08	-0.01526
1.08333	0.00572			1.08333	-0.15545		1.08333	-0.02193
1.08667	-0.000953674			1.08667	-0.14877		1.08667	-0.02766
1.09	-0.00381			1.09	-0.15354		1.09	-0.01621
1.09333	0			1.09333	-0.14973		1.09333	-0.02384
1.09667	-0.00381			1.09667	-0.16022		1.09667	-0.03815
1.1	0.00572			1.1	-0.1297		1.1	-0.02193
1.10333	0.01144			1.10333	-0.14782		1.10333	-0.01717
1.10667	0.01717			1.10667	-0.13447		1.10667	-0.03052
1.11	-0.00286			1.11	-0.12779		1.11	-0.03815
1.11333	0.00477			1.11333	-0.15163		1.11333	-0.01717
1.11667	0.00954			1.11667	-0.12589		1.11667	0.01049
1.12	-0.01049			1.12	-0.13924		1.12	-0.0267
1.12333	0			1.12333	-0.14877		1.12333	-0.03052
1.12667	-0.00191			1.12667	-0.13924		1.12667	-0.01717
1.13	0.01144			1.13	-0.13924		1.13	-0.0267
1.13333	0.00381			1.13333	-0.14019		1.13333	-0.01335
1.13667	-0.00191			1.13667	-0.1564		1.13667	-0.02289
1.14	0.01144			1.14	-0.15163		1.14	-0.01812
1.14333	0.02289			1.14333	-0.14019		1.14333	-0.01621
1.14667	0.01144			1.14667	-0.14687		1.14667	-0.02766
1.15	-0.000953674			1.15	-0.14973		1.15	-0.02956
1.15333	0.02384			1.15333	-0.144		1.15333	-0.02289
1.15667	0.02193			1.15667	-0.15736		1.15667	-0.00954
1.16	0.01812			1.16	-0.15354		1.16	-0.01812
1.16333	0.01049			1.16333	-0.15163		1.16333	-0.02956
1.16667	0.0124			1.16667	-0.15831		1.16667	-0.02098
1.17	0.0124			1.17	-0.15545		1.17	-0.02289
1.17333	-0.00572			1.17333	-0.15354		1.17333	-0.00572
1.17667	0.01049			1.17667	-0.14782		1.17667	-0.02003
1.18	0.01049			1.18	-0.14305		1.18	0
1.18333	0.00668			1.18333	-0.13542		1.18333	-0.02098
1.18667	-0.00191			1.18667	-0.13733		1.18667	-0.01526
1.19	0.00381			1.19	-0.15926		1.19	-0.03147
1.19333	0.01049			1.19333	-0.15354		1.19333	-0.01335
1.19667	0.0124			1.19667	-0.16212		1.19667	-0.03433
1.2	0.01526			1.2	-0.14114		1.2	-0.01717
1.20333	0.01907			1.20333	-0.14019		1.20333	-0.00572
1.20667	0.01049			1.20667	-0.16117		1.20667	-0.02098
1.21	-0.000953674			1.21	-0.1545		1.21	-0.03338
1.21333	0.01431			1.21333	-0.14496		1.21333	-0.02289
1.21667	0			1.21667	-0.14973		1.21667	-0.01335
1.22	0.00572			1.22	-0.14877		1.22	-0.0124
1.22333	0.01144			1.22333	-0.15163		1.22333	-0.03147
1.22667	0.02289			1.22667	-0.14496		1.22667	-0.02766
1.23	0.00572			1.23	-0.16308		1.23	-0.03719
1.23333	0.01049			1.23333	-0.15736		1.23333	-0.01621
1.23667	0.000953674			1.23667	-0.1421		1.23667	-0.02956
1.24	-0.0124			1.24	-0.144		1.24	-0.01526
1.24333	0.00286			1.24333	-0.15068		1.24333	-0.00763
1.24667	0.01335			1.24667	-0.16308		1.24667	-0.01431
1.25	0.0267			1.25	-0.16499		1.25	-0.00381
1.25333	0			1.25333	-0.16785		1.25333	-0.01621
1.25667	0.000953674			1.25667	-0.144		1.25667	-0.02193
1.26	-0.00286			1.26	-0.16117		1.26	-0.01049
1.26333	0.000953674			1.26333	-0.15545		1.26333	-0.02575
1.26667	0.00286			1.26667	-0.14782		1.26667	-0.02289
1.27	0.03719			1.27	-0.16117		1.27	-0.01717
1.27333	0.01431			1.27333	-0.15736		1.27333	-0.02193
1.27667	0.01431			1.27667	-0.16975		1.27667	-0.01717
1.28	0.01335			1.28	-0.17071		1.28	-0.02098
1.28333	0.02193			1.28333	-0.16499		1.28333	-0.02193
1.28667	0.02193			1.28667	-0.17166		1.28667	-0.02098
1.29	0.02003			1.29	-0.16212		1.29	-0.02193
1.29333	0.01335			1.29333	-0.16499		1.29333	-0.0124
1.29667	0.02289			1.29667	-0.15068		1.29667	-0.01812
1.3	0.00572			1.3	-0.17262		1.3	-0.01717
1.30333	0			1.30333	-0.16308		1.30333	-0.01621
1.30667	0.01335			1.30667	-0.15068		1.30667	-0.02384
1.31	0.00858			1.31	-0.15259		1.31	-0.01907
1.31333	0.01335			1.31333	-0.17262		1.31333	-0.01049
1.31667	-0.01049			1.31667	-0.15545		1.31667	-0.01812
1.32	-0.01907			1.32	-0.16499		1.32	-0.02003
1.32333	0.00191			1.32333	-0.17262		1.32333	-0.00858
1.32667	0.01049			1.32667	-0.16022		1.32667	-0.03433
1.33	0.00572			1.33	-0.16689		1.33	-0.01907
1.33333	0.00668			1.33333	-0.15354		1.33333	-0.0124
1.33667	0.000953674			1.33667	-0.16117		1.33667	-0.01049
1.34	-0.01335			1.34	-0.17166		1.34	-0.02098
1.34333	-0.00191			1.34333	-0.17071		1.34333	-0.02003
1.34667	-0.00572			1.34667	-0.17166		1.34667	-0.01717
1.35	-0.00668			1.35	-0.1545		1.35	-0.02766
1.35333	0.00286			1.35333	-0.14687		1.35333	-0.02193
1.35667	-0.00191			1.35667	-0.17643		1.35667	-0.02098
1.36	-0.00954			1.36	-0.16785		1.36	-0.03147
1.36333	0			1.36333	-0.17548		1.36333	-0.01717
1.36667	0.00191			1.36667	-0.16689		1.36667	-0.0267
1.37	-0.00286			1.37	-0.17262		1.37	-0.01717
1.37333	-0.00572			1.37333	-0.16689		1.37333	-0.02289
1.37667	0.000953674			1.37667	-0.15354		1.37667	-0.03433
1.38	0			1.38	-0.15736		1.38	-0.02193
1.38333	-0.01526			1.38333	-0.17834		1.38333	-0.03052
1.38667	0.00191			1.38667	-0.1688		1.38667	-0.02289
1.39	0.00286			1.39	-0.17166		1.39	-0.01144
1.39333	-0.01144			1.39333	-0.16022		1.39333	-0.02384
1.39667	-0.01144			1.39667	-0.16785		1.39667	-0.01907
1.4	0.00286			1.4	-0.16785		1.4	-0.02384
1.40333	0.00381			1.40333	-0.1688		1.40333	-0.0267
1.40667	0.00858			1.40667	-0.1688		1.40667	-0.01812
1.41	0.00858			1.41	-0.1545		1.41	-0.0124
1.41333	-0.00858			1.41333	-0.17929		1.41333	-0.0248
1.41667	-0.00763			1.41667	-0.16785		1.41667	-0.01812
1.42	0.00477			1.42	-0.18024		1.42	-0.02861
1.42333	0			1.42333	-0.1812		1.42333	-0.00668
1.42667	0.000953674			1.42667	-0.16403		1.42667	-0.02289
1.43	0			1.43	-0.17834		1.43	-0.02289
1.43333	-0.00572			1.43333	-0.15354		1.43333	-0.01812
1.43667	0			1.43667	-0.17166		1.43667	-0.01907
1.44	0.01526			1.44	-0.16499		1.44	-0.03433
1.44333	0.01621			1.44333	-0.16308		1.44333	-0.02003
1.44667	0.01335			1.44667	-0.16212		1.44667	-0.00858
1.45	0.01812			1.45	-0.17357		1.45	-0.02766
1.45333	0.02003			1.45333	-0.15163		1.45333	-0.02575
1.45667	-0.000953674			1.45667	-0.15545		1.45667	-0.02003
1.46	-0.00286			1.46	-0.17738		1.46	-0.02289
1.46333	0.01907			1.46333	-0.17834		1.46333	-0.03719
1.46667	0.00763			1.46667	-0.18597		1.46667	-0.0248
1.47	0.01621			1.47	-0.16403		1.47	-0.0267
1.47333	0.01144			1.47333	-0.16212		1.47333	-0.02861
1.47667	0.02003			1.47667	-0.1688		1.47667	-0.0124
1.48	0.01812			1.48	-0.18311		1.48	-0.0267
1.48333	0.01144			1.48333	-0.17357		1.48333	-0.02575
1.48667	0.0124			1.48667	-0.16022		1.48667	-0.03815
1.49	0.0124			1.49	-0.17071		1.49	-0.01812
1.49333	0.01621			1.49333	-0.16117		1.49333	-0.01621
1.49667	0.02193			1.49667	-0.16499		1.49667	-0.01717
1.5	0.02003			1.5	-0.17834		1.5	-0.02384
1.50333	0.02098			1.50333	-0.18311		1.50333	-0.0267
1.50667	0.02861			1.50667	-0.16785		1.50667	-0.02861
1.51	0.03624			1.51	-0.15831		1.51	-0.02575
1.51333	0.00572			1.51333	-0.16212		1.51333	-0.01621
1.51667	0.0267			1.51667	-0.17643		1.51667	-0.01812
1.52	0.02384			1.52	-0.16689		1.52	-0.02766
1.52333	0.02384			1.52333	-0.17357		1.52333	-0.03052
1.52667	0.02003			1.52667	-0.15068		1.52667	-0.04578
1.53	0.0391			1.53	-0.17071		1.53	-0.03719
1.53333	0.02575			1.53333	-0.18978		1.53333	-0.01812
1.53667	0.01812			1.53667	-0.16308		1.53667	-0.03529
1.54	0.00668			1.54	-0.18883		1.54	-0.03719
1.54333	0.00954			1.54333	-0.17452		1.54333	-0.04387
1.54667	0.02861			1.54667	-0.19073		1.54667	-0.02003
1.55	0.00763			1.55	-0.16403		1.55	-0.01144
1.55333	0.01144			1.55333	-0.18501		1.55333	-0.02098
1.55667	0.02193			1.55667	-0.17452		1.55667	-0.01907
1.56	0.01144			1.56	-0.17357		1.56	-0.01335
1.56333	0.00572			1.56333	-0.17166		1.56333	-0.01335
1.56667	0.01049			1.56667	-0.16785		1.56667	-0.0248
1.57	0.01812			1.57	-0.17738		1.57	-0.02289
1.57333	0.0124			1.57333	-0.16594		1.57333	-0.03338
1.57667	0.02193			1.57667	-0.17643		1.57667	-0.04387
1.58	0.02766			1.58	-0.18311		1.58	-0.03147
1.58333	0.02766			1.58333	-0.17452		1.58333	-0.0391
1.58667	0.03338			1.58667	-0.18692		1.58667	-0.03719
1.59	0.01431			1.59	-0.18501		1.59	-0.04292
1.59333	0.01621			1.59333	-0.17071		1.59333	-0.02861
1.59667	-0.000953674			1.59667	-0.17738		1.59667	-0.04578
1.6	0.00668			1.6	-0.17357		1.6	-0.03052
1.60333	0.01431			1.60333	-0.16689		1.60333	-0.01621
1.60667	0.01144			1.60667	-0.18311		1.60667	-0.03147
1.61	0.00954			1.61	-0.1688		1.61	-0.03147
1.61333	0.01621			1.61333	-0.16499		1.61333	-0.03147
1.61667	0.01621			1.61667	-0.17262		1.61667	-0.01812
1.62	0.01335			1.62	-0.17643		1.62	-0.0267
1.62333	0.01717			1.62333	-0.17643		1.62333	-0.02003
1.62667	0.00572			1.62667	-0.17643		1.62667	-0.01717
1.63	0.00858			1.63	-0.19073		1.63	-0.02289
1.63333	0.01049			1.63333	-0.18024		1.63333	-0.00954
1.63667	0.02289			1.63667	-0.17643		1.63667	-0.0248
1.64	0.01049			1.64	-0.18501		1.64	-0.01526
1.64333	0.01526			1.64333	-0.18215		1.64333	-0.0124
1.64667	0.00572			1.64667	-0.17834		1.64667	-0.02098
1.65	0.01621			1.65	-0.18501		1.65	-0.02861
1.65333	0.00763			1.65333	-0.17452		1.65333	-0.02575
1.65667	0.01812			1.65667	-0.16403		1.65667	-0.03052
1.66	0.00763			1.66	-0.17452		1.66	-0.0248
1.66333	0.01049			1.66333	-0.18692		1.66333	-0.01335
1.66667	0.00954			1.66667	-0.1812		1.66667	-0.03052
1.67	0.01049			1.67	-0.17834		1.67	-0.02193
1.67333	0.00668			1.67333	-0.1688		1.67333	-0.0124
1.67667	0.00668			1.67667	-0.17643		1.67667	-0.0124
1.68	0			1.68	-0.18597		1.68	-0.00954
1.68333	0.02098			1.68333	-0.18215		1.68333	-0.000953674
1.68667	-0.00954			1.68667	-0.17262		1.68667	-0.02861
1.69	0.00668			1.69	-0.17929		1.69	-0.00858
1.69333	0.00763			1.69333	-0.15926		1.69333	-0.01717
1.69667	0.01717			1.69667	-0.1688		1.69667	-0.01144
1.7	0.02003			1.7	-0.1812		1.7	-0.03529
1.70333	0			1.70333	-0.18215		1.70333	-0.01717
1.70667	0.01431			1.70667	-0.16975		1.70667	-0.01335
1.71	0.02003			1.71	-0.16785		1.71	-0.02193
1.71333	0			1.71333	-0.17548		1.71333	-0.02289
1.71667	0.01526			1.71667	-0.16403		1.71667	-0.00286
1.72	0.00668			1.72	-0.17262		1.72	-0.01335
1.72333	0.02289			1.72333	-0.16689		1.72333	-0.00572
1.72667	0.00572			1.72667	-0.18024		1.72667	-0.00381
1.73	0.01431			1.73	-0.17452		1.73	-0.01049
1.73333	-0.01049			1.73333	-0.17738		1.73333	-0.00381
1.73667	-0.00381			1.73667	-0.15926		1.73667	-0.01335
1.74	0.02003			1.74	-0.17929		1.74	-0.01717
1.74333	0.00286			1.74333	-0.17357		1.74333	-0.01621
1.74667	0.01049			1.74667	-0.17738		1.74667	-0.00858
1.75	0.01717			1.75	-0.15831		1.75	-0.00763
1.75333	0.00191			1.75333	-0.17643		1.75333	-0.02098
1.75667	-0.00572			1.75667	-0.1564		1.75667	-0.00286
1.76	-0.00381			1.76	-0.14591		1.76	-0.00381
1.76333	0.000953674			1.76333	-0.16499		1.76333	-0.03147
1.76667	0.02575			1.76667	-0.16594		1.76667	-0.01621
1.77	0.01335			1.77	-0.18787		1.77	-0.01431
1.77333	0.00381			1.77333	-0.18024		1.77333	-0.01907
1.77667	0.01717			1.77667	-0.16212		1.77667	-0.02384
1.78	-0.00191			1.78	-0.15068		1.78	-0.01049
1.78333	0.01049			1.78333	-0.15926		1.78333	-0.02956
1.78667	-0.00191			1.78667	-0.17643		1.78667	-0.01717
1.79	0.00477			1.79	-0.17357		1.79	-0.00858
1.79333	0.01717			1.79333	-0.16117		1.79333	-0.01621
1.79667	0.01717			1.79667	-0.15831		1.79667	-0.02575
1.8	0.01335			1.8	-0.16594		1.8	-0.02003
1.80333	0.00286			1.80333	-0.16117		1.80333	-0.01717
1.80667	0.01431			1.80667	-0.15068		1.80667	-0.02193
1.81	0.01812			1.81	-0.1688		1.81	-0.02956
1.81333	-0.00381			1.81333	-0.17452		1.81333	-0.01335
1.81667	-0.00381			1.81667	-0.16022		1.81667	-0.02193
1.82	-0.00572			1.82	-0.15736		1.82	-0.0248
1.82333	0.01621			1.82333	-0.18406		1.82333	-0.02193
1.82667	0.01717			1.82667	-0.16499		1.82667	-0.02003
1.83	0			1.83	-0.16022		1.83	-0.02193
1.83333	0			1.83333	-0.17262		1.83333	-0.02861
1.83667	-0.00191			1.83667	-0.16022		1.83667	-0.02575
1.84	0.0124			1.84	-0.16308		1.84	-0.03433
1.84333	0.00381			1.84333	-0.14591		1.84333	-0.01812
1.84667	-0.00572			1.84667	-0.16785		1.84667	-0.01144
1.85	0.00191			1.85	-0.16975		1.85	-0.02289
1.85333	-0.00572			1.85333	-0.17166		1.85333	-0.00858
1.85667	0.01431			1.85667	-0.15354		1.85667	-0.01621
1.86	0			1.86	-0.1688		1.86	-0.00477
1.86333	0.00286			1.86333	-0.16975		1.86333	-0.01717
1.86667	0.01144			1.86667	-0.16308		1.86667	-0.01526
1.87	-0.01431			1.87	-0.15163		1.87	-0.01717
1.87333	0			1.87333	-0.15354		1.87333	0.00191
1.87667	0.000953674			1.87667	-0.15831		1.87667	-0.00477
1.88	-0.00191			1.88	-0.15068		1.88	-0.00477
1.88333	-0.00381			1.88333	-0.15831		1.88333	-0.01526
1.88667	-0.01335			1.88667	-0.16594		1.88667	-0.0248
1.89	-0.00572			1.89	-0.16308		1.89	-0.01621
1.89333	-0.01717			1.89333	-0.17166		1.89333	-0.01049
1.89667	0.000953674			1.89667	-0.16117		1.89667	-0.0124
1.9	0.00286			1.9	-0.144		1.9	-0.02575
1.90333	-0.00381			1.90333	-0.1545		1.90333	-0.01717
1.90667	-0.01335			1.90667	-0.16785		1.90667	-0.02956
1.91	0.0124			1.91	-0.15259		1.91	0.00477
1.91333	0.00858			1.91333	-0.13733		1.91333	-0.01907
1.91667	-0.00381			1.91667	-0.15163		1.91667	-0.00477
1.92	0.01526			1.92	-0.1421		1.92	-0.01144
1.92333	-0.01335			1.92333	-0.13161		1.92333	-0.01526
1.92667	0.01144			1.92667	-0.15736		1.92667	-0.02193
1.93	0.000953674			1.93	-0.13733		1.93	-0.01621
1.93333	0.00668			1.93333	-0.14782		1.93333	-0.000953674
1.93667	0.01907			1.93667	-0.17452		1.93667	-0.02575
1.94	0.02003			1.94	-0.15545		1.94	-0.01049
1.94333	0			1.94333	-0.1564		1.94333	-0.01812
1.94667	-0.00572			1.94667	-0.17071		1.94667	0.000953674
1.95	0.00286			1.95	-0.14973		1.95	-0.02193
1.95333	-0.02193			1.95333	-0.15068		1.95333	-0.01621
1.95667	-0.01526			1.95667	-0.15259		1.95667	-0.00763
1.96	0.00954			1.96	-0.1688		1.96	0
1.96333	0.01049			1.96333	-0.14877		1.96333	-0.01049
1.96667	0.00763			1.96667	-0.13924		1.96667	-0.000953674
1.97	0.0124			1.97	-0.1688		1.97	0
1.97333	0.0124			1.97333	-0.15545		1.97333	-0.000953674
1.97667	-0.01431			1.97667	-0.15831		1.97667	-0.01907
1.98	-0.01049			1.98	-0.1545		1.98	-0.01049
1.98333	0.00191			1.98333	-0.1564		1.98333	-0.0248
1.98667	0.00191			1.98667	-0.14782		1.98667	0.000953674
1.99	0.0124			1.99	-0.16117		1.99	-0.00572
1.99333	0.00286			1.99333	-0.16689		1.99333	-0.01144
1.99667	-0.01335			1.99667	-0.15354		1.99667	-0.01431
2	-0.00191			2	-0.14687		2	-0.00668
2.00333	0.00477			2.00333	-0.16022		2.00333	-0.01621
2.00667	0.000953674			2.00667	-0.1545		2.00667	-0.02193
2.01	0.02193			2.01	-0.1564		2.01	0.00381
2.01333	0.00572			2.01333	-0.16499		2.01333	-0.01144
2.01667	0.00572			2.01667	-0.14973		2.01667	-0.02193
2.02	0.00572			2.02	-0.14496		2.02	-0.01717
2.02333	-0.01335			2.02333	-0.16689		2.02333	0.00477
2.02667	-0.00763			2.02667	-0.16403		2.02667	-0.00477
2.03	0.00477			2.03	-0.14591		2.03	0.000953674
2.03333	-0.00572			2.03333	-0.15354		2.03333	0
2.03667	-0.00954			2.03667	-0.14782		2.03667	-0.02289
2.04	0.01144			2.04	-0.1564		2.04	0
2.04333	-0.00191			2.04333	-0.16785		2.04333	-0.0124
2.04667	0.01335			2.04667	-0.14305		2.04667	-0.01907
2.05	0.00858			2.05	-0.16212		2.05	-0.00286
2.05333	0.00286			2.05333	-0.14687		2.05333	-0.00381
2.05667	-0.01144			2.05667	-0.1545		2.05667	-0.00954
2.06	0.00668			2.06	-0.1564		2.06	-0.00668
2.06333	0.00858			2.06333	-0.15831		2.06333	-0.01144
2.06667	0.01526			2.06667	-0.15163		2.06667	0.00381
2.07	0.02003			2.07	-0.15926		2.07	0.00477
2.07333	-0.000953674			2.07333	-0.14782		2.07333	-0.01335
2.07667	0.01526			2.07667	-0.14782		2.07667	0.00381
2.08	0.0124			2.08	-0.15831		2.08	-0.00763
2.08333	0.03147			2.08333	-0.16785		2.08333	-0.00668
2.08667	0.0124			2.08667	-0.1545		2.08667	-0.01526
2.09	0.01717			2.09	-0.1421		2.09	-0.00572
2.09333	0.02098			2.09333	-0.14496		2.09333	-0.00381
2.09667	0.0124			2.09667	-0.18215		2.09667	0
2.1	0.01907			2.1	-0.15736		2.1	-0.00763
2.10333	-0.00763			2.10333	-0.15163		2.10333	-0.01049
2.10667	0.00763			2.10667	-0.144		2.10667	-0.01621
2.11	0.01144			2.11	-0.17548		2.11	-0.00191
2.11333	0.00381			2.11333	-0.16499		2.11333	0.00668
2.11667	0.00763			2.11667	-0.14973		2.11667	-0.00286
2.12	-0.00286			2.12	-0.15163		2.12	-0.01621
2.12333	0			2.12333	-0.15926		2.12333	-0.02193
2.12667	0.01049			2.12667	-0.15163		2.12667	-0.01144
2.13	0			2.13	-0.16212		2.13	-0.00191
2.13333	0.00858			2.13333	-0.1688		2.13333	-0.00858
2.13667	0.0124			2.13667	-0.15831		2.13667	-0.00668
2.14	0.000953674			2.14	-0.16403		2.14	0.00191
2.14333	0.00668			2.14333	-0.15354		2.14333	0.00954
2.14667	0.02384			2.14667	-0.16594		2.14667	-0.01621
2.15	0.01144			2.15	-0.14496		2.15	-0.00381
2.15333	-0.01526			2.15333	-0.15926		2.15333	-0.01907
2.15667	0.000953674			2.15667	-0.17548		2.15667	-0.02384
2.16	0.00572			2.16	-0.15545		2.16	-0.0124
2.16333	0.01431			2.16333	-0.1545		2.16333	0.00763
2.16667	0.01431			2.16667	-0.1688		2.16667	-0.000953674
2.17	-0.00954			2.17	-0.16212		2.17	0.00763
2.17333	-0.01335			2.17333	-0.17834		2.17333	-0.0124
2.17667	0.00381			2.17667	-0.16212		2.17667	-0.01049
2.18	0.00572			2.18	-0.16117		2.18	0.01526
2.18333	0.00477			2.18333	-0.17262		2.18333	-0.01812
2.18667	-0.00954			2.18667	-0.17357		2.18667	-0.00477
2.19	0.00572			2.19	-0.15259		2.19	-0.00477
2.19333	0.00668			2.19333	-0.17262		2.19333	-0.01717
2.19667	-0.00954			2.19667	-0.15926		2.19667	0.0124
2.2	0.01144			2.2	-0.16308		2.2	0.00668
2.20333	0.00763			2.20333	-0.16117		2.20333	-0.00477
2.20667	-0.0124			2.20667	-0.15926		2.20667	-0.00286
2.21	-0.00572			2.21	-0.17166		2.21	-0.01049
2.21333	0.00381			2.21333	-0.16403		2.21333	-0.000953674
2.21667	-0.00763			2.21667	-0.14782		2.21667	0
2.22	-0.01907			2.22	-0.15068		2.22	0
2.22333	0.01907			2.22333	-0.1812		2.22333	-0.01335
2.22667	-0.00763			2.22667	-0.16403		2.22667	-0.00954
2.23	0.00286			2.23	-0.16403		2.23	-0.01907
2.23333	0.00858			2.23333	-0.16117		2.23333	-0.00286
2.23667	-0.01144			2.23667	-0.17166		2.23667	-0.000953674
2.24	0.01431			2.24	-0.17643		2.24	-0.01049
2.24333	0.01144			2.24333	-0.1545		2.24333	-0.00572
2.24667	-0.000953674			2.24667	-0.144		2.24667	-0.01144
2.25	-0.00191			2.25	-0.17929		2.25	-0.02003
2.25333	0.01049			2.25333	-0.16785		2.25333	0
2.25667	-0.02575			2.25667	-0.16975		2.25667	-0.01431
2.26	0.00763			2.26	-0.18787		2.26	-0.01621
2.26333	0.00572			2.26333	-0.16785		2.26333	-0.01717
2.26667	0.01144			2.26667	-0.16212		2.26667	-0.02003
2.27	0.00381			2.27	-0.16212		2.27	-0.00763
2.27333	0.00286			2.27333	-0.14973		2.27333	-0.01431
2.27667	0.0124			2.27667	-0.17738		2.27667	-0.01049
2.28	0.00572			2.28	-0.16594		2.28	-0.01144
2.28333	0.00668			2.28333	-0.16022		2.28333	-0.00763
2.28667	0.00286			2.28667	-0.17262		2.28667	-0.01526
2.29	0.00763			2.29	-0.15831		2.29	-0.01431
2.29333	0.02575			2.29333	-0.17548		2.29333	0
2.29667	0			2.29667	-0.18215		2.29667	-0.00954
2.3	-0.000953674			2.3	-0.16022		2.3	-0.00858
2.30333	0.00858			2.30333	-0.17834		2.30333	-0.00286
2.30667	0.000953674			2.30667	-0.16117		2.30667	-0.00572
2.31	0.00381			2.31	-0.16785		2.31	-0.00477
2.31333	0.00477			2.31333	-0.15545		2.31333	-0.01526
2.31667	-0.00477			2.31667	-0.16212		2.31667	-0.01621
2.32	0.01049			2.32	-0.1688		2.32	-0.01907
2.32333	0.00858			2.32333	-0.15736		2.32333	-0.00572
2.32667	0.01621			2.32667	-0.16022		2.32667	-0.01431
2.33	-0.00286			2.33	-0.16594		2.33	-0.00477
2.33333	0.000953674			2.33333	-0.16308		2.33333	-0.01144
2.33667	-0.00191			2.33667	-0.16308		2.33667	0.00381
2.34	0.00763			2.34	-0.17738		2.34	-0.00572
2.34333	-0.00668			2.34333	-0.16308		2.34333	-0.01621
2.34667	0.00286			2.34667	-0.16212		2.34667	-0.01335
2.35	0.01526			2.35	-0.16212		2.35	0.01335
2.35333	0.00381			2.35333	-0.16594		2.35333	-0.01717
2.35667	0.0124			2.35667	-0.15259		2.35667	0.000953674
2.36	0.01717			2.36	-0.15831		2.36	-0.01717
2.36333	0.01812			2.36333	-0.16308		2.36333	-0.03147
2.36667	0.00763			2.36667	-0.16308		2.36667	-0.00477
2.37	0.00763			2.37	-0.1688		2.37	0.00286
2.37333	0.000953674			2.37333	-0.18024		2.37333	-0.02861
2.37667	0.01335			2.37667	-0.16975		2.37667	-0.02289
2.38	0.00954			2.38	-0.16499		2.38	-0.0124
2.38333	0.00858			2.38333	-0.17357		2.38333	-0.00191
2.38667	0.00477			2.38667	-0.16689		2.38667	-0.0124
2.39	0.01907			2.39	-0.16308		2.39	-0.00572
2.39333	0.01335			2.39333	-0.17548		2.39333	0
2.39667	0.01812			2.39667	-0.16403		2.39667	-0.01049
2.4	0.01431			2.4	-0.1421		2.4	0
2.40333	0.00858			2.40333	-0.17357		2.40333	-0.00477
2.40667	0.00858			2.40667	-0.14782		2.40667	-0.01335
2.41	0.02861			2.41	-0.18215		2.41	-0.02766
2.41333	0.03338			2.41333	-0.17834		2.41333	-0.00858
2.41667	0.02766			2.41667	-0.17357		2.41667	-0.00572
2.42	0.00381			2.42	-0.16403		2.42	-0.00572
2.42333	0.00668			2.42333	-0.16022		2.42333	-0.0124
2.42667	0.00858			2.42667	-0.15926		2.42667	-0.01144
2.43	-0.000953674			2.43	-0.15736		2.43	-0.01144
2.43333	0.01621			2.43333	-0.15545		2.43333	-0.02003
2.43667	0.01144			2.43667	-0.17834		2.43667	-0.00191
2.44	0.01049			2.44	-0.17071		2.44	-0.01144
2.44333	0.01526			2.44333	-0.17834		2.44333	-0.02575
2.44667	0.02003			2.44667	-0.16499		2.44667	-0.0124
2.45	0.01717			2.45	-0.15926		2.45	-0.00572
2.45333	0.0124			2.45333	-0.17357		2.45333	-0.00858
2.45667	0.00954			2.45667	-0.17071		2.45667	-0.01907
2.46	0			2.46	-0.17643		2.46	-0.0248
2.46333	0.00191			2.46333	-0.17452		2.46333	0.00286
2.46667	0.00191			2.46667	-0.16785		2.46667	-0.02098
2.47	0.01431			2.47	-0.17262		2.47	-0.01526
2.47333	0.0124			2.47333	-0.17834		2.47333	-0.00763
2.47667	0.0124			2.47667	-0.16785		2.47667	-0.01907
2.48	0.01621			2.48	-0.15259		2.48	-0.01526
2.48333	0.0124			2.48333	-0.16499		2.48333	-0.04101
2.48667	0.02289			2.48667	-0.16212		2.48667	-0.02384
2.49	0.02861			2.49	-0.16689		2.49	-0.000953674
2.49333	0.03242			2.49333	-0.16499		2.49333	-0.00381
2.49667	0.05627			2.49667	-0.1564		2.49667	0.00763
2.5	0.08965			2.5	-0.144		2.5	0.01431
2.50333	0.06962			2.50333	-0.13256		2.50333	0.05054
2.50667	0.08965			2.50667	-0.10395		2.50667	0.02098
2.51	0.09155			2.51	-0.10204		2.51	0.04673
2.51333	0.08488			2.51333	-0.09918		2.51333	0.06199
2.51667	0.06866			2.51667	-0.07153		2.51667	0.06962
2.52	0.05913			2.52	-0.10014		2.52	0.04673
2.52333	0.03338			2.52333	-0.09918		2.52333	0.04292
2.52667	0.01621			2.52667	-0.1049		2.52667	0.04578
2.53	0.02098			2.53	-0.11253		2.53	0.02289
2.53333	0.00572			2.53333	-0.11539		2.53333	-0.00477
2.53667	-0.00572			2.53667	-0.13256		2.53667	-0.0248
2.54	-0.01812			2.54	-0.16499		2.54	-0.04864
2.54333	-0.04005			2.54333	-0.17166		2.54333	-0.04292
2.54667	-0.02861			2.54667	-0.17262		2.54667	-0.03242
2.55	-0.02384			2.55	-0.20885		2.55	-0.06104
2.55333	-0.0248			2.55333	-0.21839		2.55333	-0.04387
2.55667	-0.05531			2.55667	-0.20218		2.55667	-0.05817
2.56	-0.04101			2.56	-0.22221		2.56	-0.04292
2.56333	-0.04101			2.56333	-0.20504		2.56333	-0.0515
2.56667	-0.04387			2.56667	-0.21362		2.56667	-0.07248
2.57	-0.03815			2.57	-0.21744		2.57	-0.06962
2.57333	-0.01717			2.57333	-0.20313		2.57333	-0.05817
2.57667	-0.02098			2.57667	-0.21267		2.57667	-0.05245
2.58	-0.01049			2.58	-0.18692		2.58	-0.05436
2.58333	-0.01144			2.58333	-0.20123		2.58333	-0.05054
2.58667	-0.00954			2.58667	-0.20313		2.58667	-0.04578
2.59	-0.02003			2.59	-0.1955		2.59	-0.05245
2.59333	-0.00477			2.59333	-0.18501		2.59333	-0.04959
2.59667	0.01049			2.59667	-0.20504		2.59667	-0.03338
2.6	-0.00572			2.6	-0.1955		2.6	-0.04864
2.60333	-0.0267			2.60333	-0.18024		2.60333	-0.0515
2.60667	0.000953674			2.60667	-0.18692		2.60667	-0.04292
2.61	-0.00381			2.61	-0.17071		2.61	-0.04768
2.61333	0.00381			2.61333	-0.17834		2.61333	-0.01907
2.61667	0			2.61667	-0.20027		2.61667	-0.03147
2.62	0.000953674			2.62	-0.17071		2.62	-0.01049
2.62333	0.00668			2.62333	-0.17262		2.62333	-0.02384
2.62667	-0.000953674			2.62667	-0.15736		2.62667	-0.02575
2.63	0.02003			2.63	-0.16594		2.63	-0.01717
2.63333	0.01335			2.63333	-0.1688		2.63333	-0.02193
2.63667	0.01144			2.63667	-0.16594		2.63667	-0.0248
2.64	0.0248			2.64	-0.15831		2.64	-0.02193
2.64333	0.00381			2.64333	-0.16689		2.64333	-0.00954
2.64667	0.02193			2.64667	-0.1564		2.64667	-0.01526
2.65	0.01526			2.65	-0.1421		2.65	-0.02289
2.65333	0.02289			2.65333	-0.144		2.65333	-0.02289
2.65667	0.02098			2.65667	-0.15259		2.65667	0
2.66	0.04864			2.66	-0.13924		2.66	0.01049
2.66333	0.0391			2.66333	-0.1297		2.66333	0.01812
2.66667	0.05341			2.66667	-0.11158		2.66667	0.01335
2.67	0.06104			2.67	-0.08774		2.67	0.03433
2.67333	0.05817			2.67333	-0.10681		2.67333	0.03529
2.67667	0.08678			2.67667	-0.09537		2.67667	0.05913
2.68	0.0782			2.68	-0.09918		2.68	0.04959
2.68333	0.08297			2.68333	-0.07629		2.68333	0.06485
2.68667	0.1049			2.68667	-0.08392		2.68667	0.04864
2.69	0.07534			2.69	-0.08488		2.69	0.05627
2.69333	0.06008			2.69333	-0.09918		2.69333	0.03529
2.69667	0.0639			2.69667	-0.07057		2.69667	0.04196
2.7	0.06104			2.7	-0.10395		2.7	0.02575
2.70333	0.05054			2.70333	-0.11444		2.70333	0.02193
2.70667	0.01526			2.70667	-0.12684		2.70667	0
2.71	0.00286			2.71	-0.15354		2.71	0.00381
2.71333	-0.01049			2.71333	-0.13542		2.71333	-0.00572
2.71667	-0.01335			2.71667	-0.15545		2.71667	-0.01717
2.72	-0.02289			2.72	-0.17738		2.72	-0.01335
2.72333	-0.00477			2.72333	-0.15736		2.72333	-0.01717
2.72667	-0.0124			2.72667	-0.16499		2.72667	-0.02956
2.73	-0.00381			2.73	-0.17738		2.73	-0.02193
2.73333	-0.03052			2.73333	-0.16975		2.73333	-0.0248
2.73667	-0.03052			2.73667	-0.15354		2.73667	-0.02766
2.74	0.01144			2.74	-0.13828		2.74	-0.00858
2.74333	-0.00381			2.74333	-0.13351		2.74333	-0.00763
2.74667	-0.00668			2.74667	-0.10872		2.74667	0.0267
2.75	-0.0124			2.75	-0.08488		2.75	0.02766
2.75333	0.00286			2.75333	-0.02956		2.75333	0.08488
2.75667	0			2.75667	-0.03338		2.75667	0.09918
2.76	-0.00954			2.76	0.01621		2.76	0.103
2.76333	0.02193			2.76333	0.04482		2.76333	0.13542
2.76667	0.02003			2.76667	0.03529		2.76667	0.17071
2.77	0.03529			2.77	0.03719		2.77	0.16212
2.77333	0.04482			2.77333	0.07057		2.77333	0.19264
2.77667	0.04768			2.77667	0.07057		2.77667	0.21076
2.78	0.03624			2.78	0.04387		2.78	0.20409
2.78333	0.04864			2.78333	0.07153		2.78333	0.21267
2.78667	0.03242			2.78667	0.06676		2.78667	0.2327
2.79	0.0639			2.79	0.08011		2.79	0.22984
2.79333	0.05436			2.79333	0.07915		2.79333	0.23079
2.79667	0.06676			2.79667	0.07725		2.79667	0.23937
2.8	0.04578			2.8	0.09918		2.8	0.247
2.80333	0.04387			2.80333	0.11349		2.80333	0.22984
2.80667	0.01431			2.80667	0.09632		2.80667	0.21362
2.81	-0.000953674			2.81	0.06676		2.81	0.19932
2.81333	-0.06104			2.81333	-0.0124		2.81333	0.15068
2.81667	-0.18883			2.81667	-0.12016		2.81667	0.01526
2.82	-0.453			2.82	-0.36716		2.82	-0.21458
2.82333	-0.88024			2.82333	-0.82016		2.82333	-0.66566
2.82667	-1.49155			2.82667	-1.50204		2.82667	-1.31321
2.83	-2.13432			2.83	-2.24972		2.83	-2.04563
2.83333	-2.62928			2.83333	-2.84863		2.83333	-2.66266
2.83667	-2.88677			2.83667	-3.24059		2.83667	-3.04794
2.84	-2.95544			2.84	-3.36361		2.84	-3.16906
2.84333	-2.9192			2.84333	-3.3226		2.84333	-3.15189
2.84667	-2.90298			2.84667	-3.25012		2.84667	-3.11279
2.85	-2.88105			2.85	-3.13091		2.85	-3.02219
2.85333	-2.90012			2.85333	-3.10326		2.85333	-2.99072
2.85667	-2.96783			2.85667	-3.10135		2.85667	-2.985
2.86	-3.05748			2.86	-3.088		2.86	-3.00598
2.86333	-3.09753			2.86333	-3.10326		2.86333	-3.01552
2.86667	-3.18909			2.86667	-3.10516		2.86667	-3.00598
2.87	-3.23582			2.87	-3.08323		2.87	-2.99263
2.87333	-3.28922			2.87333	-3.04127		2.87333	-2.97356
2.87667	-3.2959			2.87667	-3.0098		2.87667	-2.94018
2.88	-3.25584			2.88	-2.99168		2.88	-2.91348
2.88333	-3.14331			2.88333	-2.95639		2.88333	-2.88773
2.88667	-2.98119			2.88667	-2.90585		2.88667	-2.83623
2.89	-2.75326			2.89	-2.84004		2.89	-2.77233
2.89333	-2.49863			2.89333	-2.71797		2.89333	-2.69604
2.89667	-2.25258			2.89667	-2.58732		2.89667	-2.55108
2.9	-2.00367			2.9	-2.45476		2.9	-2.38991
2.90333	-1.68228			2.90333	-2.28882		2.90333	-2.244
2.90667	-1.32275			2.90667	-2.05612		2.90667	-2.11143
2.91	-0.8831			2.91	-1.75476		2.91	-1.88923
2.91333	-0.43011			2.91333	-1.32084		2.91333	-1.56689
2.91667	0.06294			2.91667	-0.84591		2.91667	-1.15299
2.92	0.51594			2.92	-0.36907		2.92	-0.64182
2.92333	1.03855			2.92333	0.0391		2.92333	-0.07725
2.92667	1.57738			2.92667	0.38338		2.92667	0.51117
2.93	2.13528			2.93	0.74387		2.93	1.12343
2.93333	2.65884			2.93333	1.11198		2.93333	1.77479
2.93667	3.02219			2.93667	1.5707		2.93667	2.44904
2.94	3.13091			2.94	2.10285		2.94	3.16238
2.94333	3.07178			2.94333	2.70653		2.94333	3.84903
2.94667	2.85149			2.94667	3.33786		2.94667	4.46224
2.95	2.56348			2.95	3.88718		2.95	4.82559
2.95333	2.27356			2.95333	4.33064		2.95333	4.9572
2.95667	2.01035			2.95667	4.57764		2.95667	4.90379
2.96	1.82533			2.96	4.63676		2.96	4.75597
2.96333	1.72806			2.96333	4.57096		2.96333	4.60911
2.96667	1.71947			2.96667	4.31442		2.96667	4.33064
2.97	1.78432			2.97	3.88908		2.97	3.93486
2.97333	1.91879			2.97333	3.35503		2.97333	3.42464
2.97667	2.07901			2.97667	2.84004		2.97667	2.94018
2.98	2.21825			2.98	2.39468		2.98	2.48337
2.98333	2.31647			2.98333	2.02847		2.98333	2.09999
2.98667	2.36416			2.98667	1.73187		2.98667	1.78719
2.99	2.35176			2.99	1.55926		2.99	1.5955
2.99333	2.32792			2.99333	1.51539		2.99333	1.4658
2.99667	2.29073			2.99667	1.5974		2.99667	1.51634
3	2.28119			3	1.82438		3	1.647
3.00333	2.27261			3.00333	2.16198		3.00333	1.91593
3.00667	2.30312			3.00667	2.5053		3.00667	2.25353
3.01	2.40421			3.01	2.73895		3.01	2.56062
3.01333	2.61211			3.01333	2.85244		3.01333	2.78568
3.01667	2.96211			3.01667	2.8038		3.01667	2.88296
3.02	3.39603			3.02	2.68936		3.02	2.88773
3.02333	3.8147			3.02333	2.5425		3.02333	2.82001
3.02667	4.07028			3.02667	2.43664		3.02667	2.75326
3.03	4.22478			3.03	2.39372		3.03	2.73132
3.03333	4.25243			3.03333	2.42805		3.03333	2.78282
3.03667	4.17423			3.03667	2.49958		3.03667	2.85721
3.04	3.99399			3.04	2.57301		3.04	2.88105
3.04333	3.75175			3.04333	2.491		3.04333	2.81143
3.04667	3.42369			3.04667	2.34985		3.04667	2.65026
3.05	3.02505			3.05	2.15912		3.05	2.39277
3.05333	2.68841			3.05333	1.91402		3.05333	2.13242
3.05667	2.34509			3.05667	1.67274		3.05667	1.89972
3.06	2.04086			3.06	1.45245		3.06	1.66702
3.06333	1.74522			3.06333	1.24454		3.06333	1.42574
3.06667	1.49632			3.06667	1.05		3.06667	1.22738
3.07	1.28555			3.07	0.86498		3.07	1.04046
3.07333	1.0891			3.07333	0.72575		3.07333	0.86594
3.07667	0.92506			3.07667	0.60081		3.07667	0.76008
3.08	0.7906			3.08	0.48733		3.08	0.63992
3.08333	0.66853			3.08333	0.39196		3.08333	0.51689
3.08667	0.56553			3.08667	0.30518		3.08667	0.42725
3.09	0.49114			3.09	0.22888		3.09	0.37384
3.09333	0.42057			3.09333	0.16499		3.09333	0.29469
3.09667	0.35858			3.09667	0.11921		3.09667	0.24605
3.1	0.30231			3.1	0.07915		3.1	0.20313
3.10333	0.24509			3.10333	0.02956		3.10333	0.1688
3.10667	0.21267			3.10667	-0.00668		3.10667	0.1564
3.11	0.20695			3.11	-0.00763		3.11	0.11444
3.11333	0.18024			3.11333	-0.02956		3.11333	0.09441
3.11667	0.18787			3.11667	-0.05817		3.11667	0.07248
3.12	0.1545			3.12	-0.07057		3.12	0.04768
3.12333	0.14877			3.12333	-0.08297		3.12333	0.04387
3.12667	0.12493			3.12667	-0.08965		3.12667	0.04005
3.13	0.11063			3.13	-0.11635		3.13	0.03624
3.13333	0.1173			3.13333	-0.12207		3.13333	0.0267
3.13667	0.10777			3.13667	-0.12589		3.13667	0.01526
3.14	0.11349			3.14	-0.09918		3.14	0.01812
3.14333	0.10395			3.14333	-0.11539		3.14333	-0.00477
3.14667	0.10681			3.14667	-0.11539		3.14667	-0.00191
3.15	0.10777			3.15	-0.11444		3.15	0.00954
3.15333	0.09918			3.15333	-0.10681		3.15333	0.00477
3.15667	0.10681			3.15667	-0.11539		3.15667	0.00191
3.16	0.09727			3.16	-0.13161		3.16	-0.00763
3.16333	0.11063			3.16333	-0.1173		3.16333	-0.01621
3.16667	0.10967			3.16667	-0.13065		3.16667	0.000953674
3.17	0.10395			3.17	-0.11921		3.17	-0.00477
3.17333	0.10109			3.17333	-0.11921		3.17333	0.00668
3.17667	0.09251			3.17667	-0.1297		3.17667	-0.00191
3.18	0.1049			3.18	-0.13447		3.18	-0.00191
3.18333	0.09251			3.18333	-0.12684		3.18333	-0.04387
3.18667	0.09823			3.18667	-0.12589		3.18667	0.00191
3.19	0.1049			3.19	-0.14305		3.19	-0.01144
3.19333	0.103			3.19333	-0.10586		3.19333	-0.02003
3.19667	0.10872			3.19667	-0.14019		3.19667	-0.02575
3.2	0.11635			3.2	-0.13065		3.2	-0.01431
3.20333	0.10395			3.20333	-0.14114		3.20333	-0.01049
3.20667	0.1173			3.20667	-0.15831		3.20667	-0.00858
3.21	0.11921			3.21	-0.1421		3.21	-0.02384
3.21333	0.12493			3.21333	-0.12016		3.21333	-0.00381
3.21667	0.13065			3.21667	-0.12112		3.21667	-0.02575
3.22	0.144			3.22	-0.13161		3.22	-0.01621
3.22333	0.12112			3.22333	-0.12779		3.22333	-0.00763
3.22667	0.11539			3.22667	-0.13256		3.22667	-0.01335
3.23	0.13733			3.23	-0.14496		3.23	-0.00668
3.23333	0.15259			3.23333	-0.13924		3.23333	0
3.23667	0.14496			3.23667	-0.14114		3.23667	-0.01335
3.24	0.13733			3.24	-0.14305		3.24	-0.00286
3.24333	0.1564			3.24333	-0.14019		3.24333	-0.00191
3.24667	0.14973			3.24667	-0.12875		3.24667	-0.00763
3.25	0.14973			3.25	-0.13828		3.25	-0.00954
3.25333	0.14496			3.25333	-0.10872		3.25333	0
3.25667	0.16594			3.25667	-0.13065		3.25667	0.00286
3.26	0.144			3.26	-0.14305		3.26	0
3.26333	0.15926			3.26333	-0.12016		3.26333	-0.00858
3.26667	0.144			3.26667	-0.12016		3.26667	0.00572
3.27	0.13161			3.27	-0.13351		3.27	-0.01144
3.27333	0.13256			3.27333	-0.12016		3.27333	-0.00668
3.27667	0.13828			3.27667	-0.1173		3.27667	-0.00954
3.28	0.13542			3.28	-0.11826		3.28	-0.00763
3.28333	0.12398			3.28333	-0.12589		3.28333	-0.03052
3.28667	0.12016			3.28667	-0.12875		3.28667	-0.01526
3.29	0.1173			3.29	-0.13065		3.29	0
3.29333	0.09727			3.29333	-0.11826		3.29333	0.000953674
3.29667	0.08392			3.29667	-0.12112		3.29667	0.00191
3.3	0.09441			3.3	-0.12779		3.3	-0.01907
3.30333	0.08297			3.30333	-0.12875		3.30333	0.00858
3.30667	0.05436			3.30667	-0.11826		3.30667	-0.00477
3.31	0.06676			3.31	-0.13447		3.31	0.000953674
3.31333	0.06104			3.31333	-0.11253		3.31333	-0.00858
3.31667	0.04768			3.31667	-0.11921		3.31667	0.0124
3.32	0.04482			3.32	-0.12302		3.32	-0.00286
3.32333	0.04005			3.32333	-0.1173		3.32333	0.00381
3.32667	0.0391			3.32667	-0.13733		3.32667	-0.0124
3.33	0.03624			3.33	-0.13828		3.33	0.00954
3.33333	0.0267			3.33333	-0.13828		3.33333	-0.02193
3.33667	0.02956			3.33667	-0.12398		3.33667	-0.000953674
3.34	0.0124			3.34	-0.12398		3.34	0.01049
3.34333	0.02861			3.34333	-0.11921		3.34333	-0.0124
3.34667	0.02861			3.34667	-0.13256		3.34667	-0.02193
3.35	0.01717			3.35	-0.09537		3.35	0.01431
3.35333	0.02098			3.35333	-0.14687		3.35333	0.01049
3.35667	0.03052			3.35667	-0.10681		3.35667	-0.01907
3.36	0.02575			3.36	-0.12875		3.36	0.00477
3.36333	0.01335			3.36333	-0.13542		3.36333	-0.00381
3.36667	0.01431			3.36667	-0.13065		3.36667	-0.01335
3.37	0.00954			3.37	-0.13733		3.37	-0.000953674
3.37333	0.04196			3.37333	-0.11826		3.37333	0
3.37667	0			3.37667	-0.12016		3.37667	-0.00763
3.38	0.0124			3.38	-0.10204		3.38	-0.01144
3.38333	0.01431			3.38333	-0.12207		3.38333	-0.00572
3.38667	0.01717			3.38667	-0.12207		3.38667	-0.00477
3.39	0.03052			3.39	-0.12684		3.39	-0.01717
3.39333	0.01907			3.39333	-0.12207		3.39333	-0.01431
3.39667	0.00763			3.39667	-0.11444		3.39667	0.00286
3.4	0.00381			3.4	-0.11063		3.4	0.01144
3.40333	0.00763			3.40333	-0.10967		3.40333	-0.00477
3.40667	0.00668			3.40667	-0.12779		3.40667	-0.00763
3.41	0.01526			3.41	-0.11253		3.41	0.00572
3.41333	0.00572			3.41333	-0.13542		3.41333	0.00858
3.41667	0			3.41667	-0.13161		3.41667	0.00381
3.42	0.01526			3.42	-0.14019		3.42	-0.00572
3.42333	0.01049			3.42333	-0.11921		3.42333	0
3.42667	0.01717			3.42667	-0.13638		3.42667	-0.00954
3.43	0.02289			3.43	-0.1545		3.43	0.00858
3.43333	0.0124			3.43333	-0.12875		3.43333	0.00286
3.43667	0.01526			3.43667	-0.14305		3.43667	-0.00668
3.44	0.01431			3.44	-0.15163		3.44	0.00572
3.44333	0.00572			3.44333	-0.14305		3.44333	0.00191
3.44667	0.01144			3.44667	-0.13542		3.44667	-0.02003
3.45	-0.00954			3.45	-0.12302		3.45	-0.00668
3.45333	0.00763			3.45333	-0.13351		3.45333	0.00763
3.45667	0.01717			3.45667	-0.13447		3.45667	0.00191
3.46	0.01144			3.46	-0.13638		3.46	0
3.46333	0.00858			3.46333	-0.13161		3.46333	-0.01431
3.46667	0.00668			3.46667	-0.15354		3.46667	-0.01526
3.47	0.01431			3.47	-0.12398		3.47	0
3.47333	0.02384			3.47333	-0.13828		3.47333	-0.00763
3.47667	-0.00763			3.47667	-0.13542		3.47667	-0.01717
3.48	-0.00381			3.48	-0.14019		3.48	0
3.48333	0.00477			3.48333	-0.15068		3.48333	-0.01144
3.48667	0.00954			3.48667	-0.14114		3.48667	-0.01144
3.49	-0.00477			3.49	-0.14877		3.49	-0.01717
3.49333	-0.00763			3.49333	-0.15259		3.49333	-0.00477
3.49667	0			3.49667	-0.13828		3.49667	-0.01049
3.5	-0.00477			3.5	-0.15354		3.5	0
3.50333	0.00286			3.50333	-0.14591		3.50333	-0.02384
3.50667	0.02289			3.50667	-0.14019		3.50667	0.00381
3.51	0.00763			3.51	-0.15259		3.51	-0.00668
3.51333	0.00572			3.51333	-0.16785		3.51333	0.000953674
3.51667	0.01621			3.51667	-0.13161		3.51667	0.01335
3.52	0.0267			3.52	-0.13542		3.52	-0.01049
3.52333	0.01526			3.52333	-0.13542		3.52333	-0.00477
3.52667	0			3.52667	-0.14305		3.52667	-0.000953674
3.53	0.00858			3.53	-0.1545		3.53	-0.01717
3.53333	0.02098			3.53333	-0.14496		3.53333	-0.01335
3.53667	0.00763			3.53667	-0.15259		3.53667	-0.01049
3.54	0.00858			3.54	-0.144		3.54	0.01335
3.54333	0			3.54333	-0.14782		3.54333	0.00286
3.54667	0.02193			3.54667	-0.15831		3.54667	0.01049
3.55	0.01335			3.55	-0.14877		3.55	-0.00286
3.55333	0.00763			3.55333	-0.12875		3.55333	0.00286
3.55667	0.01621			3.55667	-0.13638		3.55667	0.01144
3.56	0.01049			3.56	-0.14019		3.56	-0.000953674
3.56333	0.01049			3.56333	-0.13065		3.56333	0.01526
3.56667	0.00954			3.56667	-0.14019		3.56667	0.00763
3.57	0.00477			3.57	-0.14973		3.57	-0.00477
3.57333	0.02098			3.57333	-0.13638		3.57333	-0.00763
3.57667	0.01049			3.57667	-0.12589		3.57667	0.00858
3.58	0.00763			3.58	-0.14782		3.58	0.00286
3.58333	0.00954			3.58333	-0.13351		3.58333	-0.00191
3.58667	0.00954			3.58667	-0.13351		3.58667	0
3.59	0.02384			3.59	-0.13828		3.59	-0.02766
3.59333	0.02766			3.59333	-0.13065		3.59333	0.00286
3.59667	0.02098			3.59667	-0.12589		3.59667	-0.01144
3.6	0.02098			3.6	-0.16975		3.6	-0.01907
3.60333	0.000953674			3.60333	-0.1297		3.60333	0
3.60667	-0.00381			3.60667	-0.14305		3.60667	-0.01431
3.61	0.00668			3.61	-0.14687		3.61	-0.02289
3.61333	0.01812			3.61333	-0.13828		3.61333	-0.00858
3.61667	0.01621			3.61667	-0.13351		3.61667	-0.00954
3.62	0.00381			3.62	-0.13447		3.62	-0.00954
3.62333	0.01049			3.62333	-0.14877		3.62333	-0.01907
3.62667	0.01335			3.62667	-0.14687		3.62667	-0.00858
3.63	0.01621			3.63	-0.14973		3.63	-0.000953674
3.63333	0.000953674			3.63333	-0.1564		3.63333	-0.00572
3.63667	-0.00668			3.63667	-0.1564		3.63667	0
3.64	0.01049			3.64	-0.16212		3.64	-0.03147
3.64333	-0.00191			3.64333	-0.15163		3.64333	-0.01621
3.64667	-0.01049			3.64667	-0.13828		3.64667	-0.02003
3.65	0.01812			3.65	-0.14305		3.65	-0.01621
3.65333	0.01335			3.65333	-0.14305		3.65333	-0.02098
3.65667	0			3.65667	-0.13256		3.65667	-0.01907
3.66	0.01717			3.66	-0.14496		3.66	0
3.66333	0.01526			3.66333	-0.14305		3.66333	0.00858
3.66667	0.0248			3.66667	-0.14687		3.66667	-0.03052
3.67	0.000953674			3.67	-0.15831		3.67	-0.01812
3.67333	-0.00763			3.67333	-0.14591		3.67333	0.00572
3.67667	0.02003			3.67667	-0.13924		3.67667	0.00381
3.68	0.00477			3.68	-0.14687		3.68	-0.00954
3.68333	-0.00572			3.68333	-0.12589		3.68333	-0.00191
3.68667	-0.000953674			3.68667	-0.1421		3.68667	0.00191
3.69	-0.01431			3.69	-0.14973		3.69	-0.00858
3.69333	0.01049			3.69333	-0.1545		3.69333	-0.01621
3.69667	-0.00191			3.69667	-0.12398		3.69667	0.01526
3.7	0.03147			3.7	-0.12875		3.7	0.00191
3.70333	0.00286			3.70333	-0.144		3.70333	0
3.70667	0.000953674			3.70667	-0.15259		3.70667	0.01431
3.71	0.00763			3.71	-0.14496		3.71	0.01335
3.71333	0.00954			3.71333	-0.14305		3.71333	0
3.71667	0.01621			3.71667	-0.13447		3.71667	0.00572
3.72	0.01907			3.72	-0.14019		3.72	0
3.72333	0.02193			3.72333	-0.13924		3.72333	0.01049
3.72667	0.00763			3.72667	-0.11921		3.72667	-0.01526
3.73	0.01621			3.73	-0.13828		3.73	-0.01335
3.73333	-0.00381			3.73333	-0.12398		3.73333	0
3.73667	0.00477			3.73667	-0.14305		3.73667	0.00858
3.74	0.00477			3.74	-0.14496		3.74	-0.01144
3.74333	0.00286			3.74333	-0.13161		3.74333	-0.02098
3.74667	0.01717			3.74667	-0.1297		3.74667	-0.01621
3.75	-0.00286			3.75	-0.15068		3.75	0.00668
3.75333	0.00763			3.75333	-0.13828		3.75333	0.000953674
3.75667	0.00858			3.75667	-0.13447		3.75667	0
3.76	0.01144			3.76	-0.14591		3.76	0.000953674
3.76333	0.00572			3.76333	-0.14591		3.76333	0
3.76667	0.000953674			3.76667	-0.13924		3.76667	0
3.77	-0.00286			3.77	-0.12493		3.77	-0.01049
3.77333	-0.00477			3.77333	-0.14496		3.77333	-0.00858
3.77667	0			3.77667	-0.1421		3.77667	-0.01049
3.78	0.00954			3.78	-0.12302		3.78	-0.0124
3.78333	0			3.78333	-0.13638		3.78333	0
3.78667	0.00954			3.78667	-0.14782		3.78667	0.0124
3.79	0.01717			3.79	-0.12875		3.79	-0.00858
3.79333	0.00954			3.79333	-0.13256		3.79333	-0.00572
3.79667	-0.01049			3.79667	-0.12589		3.79667	-0.02193
3.8	0.01717			3.8	-0.12589		3.8	0.02289
3.80333	0.00286			3.80333	-0.12493		3.80333	-0.00381
3.80667	0.00668			3.80667	-0.13733		3.80667	0.01431
3.81	0.02003			3.81	-0.12016		3.81	-0.00668
3.81333	-0.00286			3.81333	-0.13065		3.81333	-0.00668
3.81667	0.000953674			3.81667	-0.12779		3.81667	-0.000953674
3.82	0.00477			3.82	-0.14782		3.82	-0.00381
3.82333	0.02003			3.82333	-0.14019		3.82333	0.00286
3.82667	0.00763			3.82667	-0.13924		3.82667	0.00858
3.83	-0.000953674			3.83	-0.12779		3.83	0.00191
3.83333	0.00286			3.83333	-0.13351		3.83333	0.00286
3.83667	0.01335			3.83667	-0.1173		3.83667	-0.00572
3.84	-0.01049			3.84	-0.1421		3.84	0.00763
3.84333	0.000953674			3.84333	-0.13065		3.84333	-0.01431
3.84667	0.00286			3.84667	-0.14782		3.84667	-0.01049
3.85	0.01049			3.85	-0.12493		3.85	-0.00477
3.85333	0.01049			3.85333	-0.11826		3.85333	-0.00858
3.85667	0.01049			3.85667	-0.13256		3.85667	-0.00286
3.86	0.00858			3.86	-0.12016		3.86	0.00858
3.86333	0.01335			3.86333	-0.12589		3.86333	0
3.86667	0.0124			3.86667	-0.11444		3.86667	0.01335
3.87	0.00381			3.87	-0.12684		3.87	0.02575
3.87333	-0.000953674			3.87333	-0.13161		3.87333	0.00668
3.87667	0.01144			3.87667	-0.13638		3.87667	-0.000953674
3.88	0.00668			3.88	-0.15163		3.88	0.01144
3.88333	0.00763			3.88333	-0.13733		3.88333	0.00477
3.88667	0.000953674			3.88667	-0.13638		3.88667	-0.02384
3.89	0.00763			3.89	-0.14877		3.89	-0.02384
3.89333	0.00191			3.89333	-0.14496		3.89333	-0.03719
3.89667	-0.00668			3.89667	-0.13733		3.89667	-0.04959
3.9	-0.00668			3.9	-0.16785		3.9	-0.08011
3.90333	-0.00572			3.90333	-0.16499		3.90333	-0.13638
3.90667	-0.000953674			3.90667	-0.1955		3.90667	-0.21172
3.91	0.00381			3.91	-0.20504		3.91	-0.30422
3.91333	-0.00191			3.91333	-0.23079		3.91333	-0.39673
3.91667	-0.00191			3.91667	-0.27943		3.91667	-0.50449
3.92	-0.00286			3.92	-0.33569		3.92	-0.60558
3.92333	0			3.92333	-0.38147		3.92333	-0.71812
3.92667	0.00668			3.92667	-0.42343		3.92667	-0.78964
3.93	-0.00286			3.93	-0.50068		3.93	-0.8316
3.93333	0.00668			3.93333	-0.55218		3.93333	-0.82779
3.93667	-0.00954			3.93667	-0.58079		3.93667	-0.83065
3.94	0.00572			3.94	-0.59605		3.94	-0.77248
3.94333	0.00477			3.94333	-0.60749		3.94333	-0.72002
3.94667	-0.00191			3.94667	-0.6237		3.94667	-0.63896
3.95	0			3.95	-0.60368		3.95	-0.54264
3.95333	0.00191			3.95333	-0.57507		3.95333	-0.46444
3.95667	-0.000953674			3.95667	-0.5312		3.95667	-0.3624
3.96	0.00572			3.96	-0.49782		3.96	-0.29278
3.96333	0.01526			3.96333	-0.4425		3.96333	-0.19264
3.96667	0.01526			3.96667	-0.38433		3.96667	-0.11826
3.97	0.00572			3.97	-0.35381		3.97	-0.03433
3.97333	-0.00286			3.97333	-0.29564		3.97333	0.03624
3.97667	0.00858			3.97667	-0.25368		3.97667	0.11158
3.98	0.00381			3.98	-0.18883		3.98	0.16308
3.98333	0.000953674			3.98333	-0.13828		3.98333	0.24223
3.98667	0.00668			3.98667	-0.08678		3.98667	0.28133
3.99	-0.00668			3.99	-0.05817		3.99	0.30613
3.99333	0.00954			3.99333	-0.00381		3.99333	0.34714
3.99667	0.00572			3.99667	0.00381		3.99667	0.39768
4	0.00286			4	0.06485		4	0.41485
4.00333	0.00858			4.00333	0.07534		4.00333	0.43297
4.00667	0.00477			4.00667	0.10586		4.00667	0.44918
4.01	0.00668			4.01	0.13256		4.01	0.453
4.01333	-0.01049			4.01333	0.14496		4.01333	0.46444
4.01667	0.00858			4.01667	0.13638		4.01667	0.4673
4.02	0.00477			4.02	0.16594		4.02	0.46349
4.02333	0.02193			4.02333	0.16022		4.02333	0.46349
4.02667	0.00668			4.02667	0.16212		4.02667	0.45109
4.03	0.02003			4.03	0.15831		4.03	0.46635
4.03333	0.00286			4.03333	0.16785		4.03333	0.43297
4.03667	0.01049			4.03667	0.14305		4.03667	0.42248
4.04	0.01144			4.04	0.144		4.04	0.42439
4.04333	0			4.04333	0.13065		4.04333	0.4034
4.04667	0.00763			4.04667	0.14305		4.04667	0.3643
4.05	0.00954			4.05	0.11444		4.05	0.35667
4.05333	0.01907			4.05333	0.09823		4.05333	0.34332
4.05667	0.00191			4.05667	0.08869		4.05667	0.32234
4.06	0.00954			4.06	0.08011		4.06	0.30708
4.06333	-0.01049			4.06333	0.05054		4.06333	0.29278
4.06667	0.01717			4.06667	0.04768		4.06667	0.26894
4.07	0.01335			4.07	0.03719		4.07	0.25368
4.07333	0.00572			4.07333	0		4.07333	0.23079
4.07667	0.01907			4.07667	-0.01144		4.07667	0.20981
4.08	0.01526			4.08	-0.01431		4.08	0.17262
4.08333	0.00572			4.08333	-0.02861		4.08333	0.17548
4.08667	0.0124			4.08667	-0.04196		4.08667	0.14114
4.09	-0.00858			4.09	-0.04292		4.09	0.13733
4.09333	0.01812			4.09333	-0.04864		4.09333	0.12875
4.09667	0.02098			4.09667	-0.06962		4.09667	0.08965
4.1	-0.00286			4.1	-0.08774		4.1	0.103
4.10333	0.0248			4.10333	-0.08202		4.10333	0.08774
4.10667	-0.000953674			4.10667	-0.11158		4.10667	0.08011
4.11	0.01812			4.11	-0.09441		4.11	0.07439
4.11333	0.00572			4.11333	-0.11158		4.11333	0.0639
4.11667	0.00858			4.11667	-0.12016		4.11667	0.05436
4.12	0.00477			4.12	-0.12112		4.12	0.04292
4.12333	0.00381			4.12333	-0.12493		4.12333	0.03529
4.12667	0.00954			4.12667	-0.11826		4.12667	0.03433
4.13	0.00954			4.13	-0.11444		4.13	0.01621
4.13333	0.00381			4.13333	-0.11635		4.13333	0.02956
4.13667	0.03052			4.13667	-0.12112		4.13667	0.02098
4.14	0.01335			4.14	-0.13542		4.14	0.03529
4.14333	-0.00286			4.14333	-0.12207		4.14333	0.02003
4.14667	0.02193			4.14667	-0.12207		4.14667	0.01335
4.15	0.01812			4.15	-0.13447		4.15	0.00954
4.15333	0.000953674			4.15333	-0.12207		4.15333	0.01049
4.15667	0.00572			4.15667	-0.13638		4.15667	-0.00286
4.16	-0.00381			4.16	-0.13256		4.16	0.00381
4.16333	0.00191			4.16333	-0.12398		4.16333	0.01335
4.16667	0.01049			4.16667	-0.14305		4.16667	0.01049
4.17	0.01621			4.17	-0.14114		4.17	0.00286
4.17333	0.00954			4.17333	-0.13924		4.17333	-0.000953674
4.17667	0.00572			4.17667	-0.13256		4.17667	-0.000953674
4.18	-0.000953674			4.18	-0.12779		4.18	0.00572
4.18333	-0.01049			4.18333	-0.12302		4.18333	-0.01621
4.18667	-0.000953674			4.18667	-0.13161		4.18667	-0.01049
4.19	0			4.19	-0.13638		4.19	0.000953674
4.19333	0.01144			4.19333	-0.13924		4.19333	-0.02003
4.19667	0.00763			4.19667	-0.14877		4.19667	-0.000953674
4.2	0.01144			4.2	-0.13733		4.2	-0.01144
4.20333	0.00381			4.20333	-0.13733		4.20333	-0.00477
4.20667	0.01812			4.20667	-0.14687		4.20667	-0.01049
4.21	-0.01144			4.21	-0.12016		4.21	-0.00763
4.21333	-0.00381			4.21333	-0.1297		4.21333	0.00477
4.21667	0.00477			4.21667	-0.13542		4.21667	-0.00954
4.22	-0.00477			4.22	-0.12589		4.22	-0.00477
4.22333	0.00381			4.22333	-0.12302		4.22333	-0.02384
4.22667	0.000953674			4.22667	-0.12112		4.22667	-0.00381
4.23	-0.00477			4.23	-0.1297		4.23	-0.00477
4.23333	0.01907			4.23333	-0.13924		4.23333	-0.00286
4.23667	0.02003			4.23667	-0.13065		4.23667	-0.00668
4.24	0.01431			4.24	-0.14591		4.24	-0.01812
4.24333	0.02193			4.24333	-0.14305		4.24333	0.00763
4.24667	0.00477			4.24667	-0.13638		4.24667	-0.01144
4.25	-0.00286			4.25	-0.13638		4.25	0.00477
4.25333	0.02193			4.25333	-0.1297		4.25333	-0.00477
4.25667	-0.00191			4.25667	-0.12302		4.25667	-0.02003
4.26	0.0124			4.26	-0.11063		4.26	-0.02384
4.26333	0.01907			4.26333	-0.12016		4.26333	-0.00858
4.26667	0.00286			4.26667	-0.13065		4.26667	0.00191
4.27	0.02956			4.27	-0.11921		4.27	-0.00381
4.27333	0.00191			4.27333	-0.12207		4.27333	-0.01144
4.27667	0.01717			4.27667	-0.12779		4.27667	-0.02575
4.28	0.00763			4.28	-0.10872		4.28	-0.01144
4.28333	0.00286			4.28333	-0.12589		4.28333	0.00477
4.28667	0.00763			4.28667	-0.14019		4.28667	-0.00858
4.29	-0.00191			4.29	-0.14305		4.29	-0.00381
4.29333	0.00763			4.29333	-0.1297		4.29333	-0.000953674
4.29667	0.02003			4.29667	-0.11158		4.29667	-0.00572
4.3	0.01621			4.3	-0.10967		4.3	-0.00954
4.30333	0.01812			4.30333	-0.11539		4.30333	-0.00763
4.30667	0.01335			4.30667	-0.13351		4.30667	-0.00668
4.31	0.00572			4.31	-0.12493		4.31	-0.01621
4.31333	0.000953674			4.31333	-0.11444		4.31333	-0.00763
4.31667	0.01907			4.31667	-0.13351		4.31667	0.00954
4.32	0.02766			4.32	-0.12112		4.32	-0.00572
4.32333	0.00286			4.32333	-0.13065		4.32333	-0.02193
4.32667	0.02575			4.32667	-0.12779		4.32667	0.0124
4.33	0.000953674			4.33	-0.13065		4.33	-0.01335
4.33333	0.02861			4.33333	-0.12398		4.33333	-0.00286
4.33667	0.00381			4.33667	-0.12875		4.33667	-0.01049
4.34	0.00954			4.34	-0.13542		4.34	-0.00572
4.34333	0.01144			4.34333	-0.13733		4.34333	-0.000953674
4.34667	0.02289			4.34667	-0.12302		4.34667	-0.02098
4.35	0.01144			4.35	-0.12684		4.35	-0.01335
4.35333	0.02003			4.35333	-0.13447		4.35333	-0.00954
4.35667	0.01717			4.35667	-0.13924		4.35667	-0.01049
4.36	0.02289			4.36	-0.13828		4.36	-0.00858
4.36333	0.02766			4.36333	-0.14973		4.36333	-0.01717
4.36667	0.01621			4.36667	-0.13542		4.36667	0.000953674
4.37	0.01812			4.37	-0.12398		4.37	0.00286
4.37333	0.00858			4.37333	-0.13447		4.37333	-0.00858
4.37667	0.02384			4.37667	-0.13542		4.37667	0.01717
4.38	0.00858			4.38	-0.12207		4.38	0
4.38333	0.01717			4.38333	-0.12875		4.38333	-0.00191
4.38667	0.0124			4.38667	-0.13447		4.38667	-0.01335
4.39	0.0267			4.39	-0.13638		4.39	0.00286
4.39333	0.01335			4.39333	-0.13161		4.39333	-0.00668
4.39667	0.00572			4.39667	-0.12398		4.39667	0.000953674
4.4	0.02956			4.4	-0.11063		4.4	-0.01144
4.40333	0.01812			4.40333	-0.11444		4.40333	0.000953674
4.40667	0.02193			4.40667	-0.12112		4.40667	0
4.41	0.00477			4.41	-0.12875		4.41	0.00477
4.41333	0.00381			4.41333	-0.12207		4.41333	0.00191
4.41667	0.000953674			4.41667	-0.13161		4.41667	-0.01621
4.42	0.02289			4.42	-0.11349		4.42	0.01717
4.42333	0.01812			4.42333	-0.11158		4.42333	0.01431
4.42667	0.02289			4.42667	-0.10681		4.42667	0.00572
4.43	0.00858			4.43	-0.11635		4.43	-0.00191
4.43333	0			4.43333	-0.12112		4.43333	-0.00668
4.43667	0.02003			4.43667	-0.10872		4.43667	0.01717
4.44	0.00381			4.44	-0.11921		4.44	0.00763
4.44333	0.0124			4.44333	-0.11444		4.44333	0.02289
4.44667	0.01335			4.44667	-0.11158		4.44667	0.01144
4.45	0.02193			4.45	-0.08774		4.45	0.00572
4.45333	0.01431			4.45333	-0.09441		4.45333	-0.01049
4.45667	0.01431			4.45667	-0.09823		4.45667	0.00763
4.46	0.00763			4.46	-0.11253		4.46	0.000953674
4.46333	0.0248			4.46333	-0.09823		4.46333	0.00191
4.46667	0.01812			4.46667	-0.09727		4.46667	0.01049
4.47	0.01526			4.47	-0.08678		4.47	0.00381
4.47333	0.01812			4.47333	-0.08106		4.47333	-0.00477
4.47667	0.01049			4.47667	-0.10014		4.47667	0.000953674
4.48	0.00858			4.48	-0.08011		4.48	0.02289
4.48333	0.00858			4.48333	-0.09251		4.48333	0.00477
4.48667	-0.000953674			4.48667	-0.08583		4.48667	0.000953674
4.49	0.02003			4.49	-0.06866		4.49	-0.00381
4.49333	0.00381			4.49333	-0.09155		4.49333	0.01717
4.49667	0.01907			4.49667	-0.09537		4.49667	-0.00668
4.5	0.00763			4.5	-0.11444		4.5	0.01621
4.50333	0.02003			4.50333	-0.10681		4.50333	0.00763
4.50667	0.02766			4.50667	-0.09918		4.50667	0.00286
4.51	0.00381			4.51	-0.11635		4.51	0.00668
4.51333	0.02575			4.51333	-0.08106		4.51333	0
4.51667	0.01621			4.51667	-0.10014		4.51667	0.00477
4.52	0.01526			4.52	-0.10014		4.52	-0.00191
4.52333	0.01621			4.52333	-0.09441		4.52333	0
4.52667	0.02575			4.52667	-0.08678		4.52667	0.01335
4.53	0.000953674			4.53	-0.0906		4.53	0.00763
4.53333	0.00191			4.53333	-0.103		4.53333	0.00668
4.53667	0.02575			4.53667	-0.10777		4.53667	0
4.54	0.01812			4.54	-0.11444		4.54	0
4.54333	0.01144			4.54333	-0.08392		4.54333	0
4.54667	0.01526			4.54667	-0.10777		4.54667	-0.000953674
4.55	0.02384			4.55	-0.103		4.55	0
4.55333	0.000953674			4.55333	-0.08869		4.55333	0.00858
4.55667	0.00858			4.55667	-0.09155		4.55667	0.02956
4.56	0.00572			4.56	-0.10109		4.56	0
4.56333	0.00572			4.56333	-0.10681		4.56333	-0.00572
4.56667	0.01431			4.56667	-0.09346		4.56667	0.01049
4.57	0.00858			4.57	-0.103		4.57	0.02193
4.57333	0.01049			4.57333	-0.08965		4.57333	0.000953674
4.57667	0.01526			4.57667	-0.0906		4.57667	-0.00191
4.58	-0.00954			4.58	-0.11444		4.58	0.00858
4.58333	0.01717			4.58333	-0.10681		4.58333	0.00572
4.58667	0.01431			4.58667	-0.10109		4.58667	0.00381
4.59	0.01049			4.59	-0.08774		4.59	-0.01812
4.59333	0.02289			4.59333	-0.11063		4.59333	0.00858
4.59667	0.00572			4.59667	-0.1049		4.59667	0
4.6	0.01526			4.6	-0.10967		4.6	-0.01431
4.60333	0.01717			4.60333	-0.11158		4.60333	0.01049
4.60667	0.00191			4.60667	-0.12112		4.60667	0.02384
4.61	0.01812			4.61	-0.09918		4.61	-0.00191
4.61333	0.00954			4.61333	-0.11349		4.61333	-0.00572
4.61667	0.01335			4.61667	-0.1049		4.61667	-0.00572
4.62	0.02098			4.62	-0.11826		4.62	0.00763
4.62333	0.00572			4.62333	-0.103		4.62333	-0.00286
4.62667	-0.00286			4.62667	-0.12779		4.62667	0.01812
4.63	0.01621			4.63	-0.1297		4.63	-0.01717
4.63333	0.02098			4.63333	-0.13065		4.63333	0
4.63667	0.03242			4.63667	-0.14877		4.63667	-0.00668
4.64	0.02098			4.64	-0.12684		4.64	-0.01335
4.64333	0.01907			4.64333	-0.11444		4.64333	0.02098
4.64667	0.00381			4.64667	-0.13351		4.64667	0.01526
4.65	0.00572			4.65	-0.10872		4.65	0.02193
4.65333	-0.00477			4.65333	-0.11253		4.65333	0.000953674
4.65667	0.01049			4.65667	-0.10777		4.65667	0.02003
4.66	0			4.66	-0.10586		4.66	0.02193
4.66333	0.02384			4.66333	-0.10109		4.66333	0.03052
4.66667	0.02766			4.66667	-0.09727		4.66667	0.03338
4.67	0.01049			4.67	-0.07725		4.67	0.03242
4.67333	0.00954			4.67333	-0.05531		4.67333	0.05627
4.67667	0.02003			4.67667	-0.04959		4.67667	0.07629
4.68	0.02193			4.68	-0.0391		4.68	0.07725
4.68333	0.01431			4.68333	-0.03242		4.68333	0.09346
4.68667	0.02766			4.68667	-0.02861		4.68667	0.10014
4.69	0.0248			4.69	-0.00477		4.69	0.10777
4.69333	0.02289			4.69333	0.0267		4.69333	0.11253
4.69667	0.02098			4.69667	0.04959		4.69667	0.16308
4.7	0.02289			4.7	0.05436		4.7	0.16975
4.70333	0.02289			4.70333	0.07343		4.70333	0.19741
4.70667	0.01431			4.70667	0.09727		4.70667	0.19455
4.71	0.03052			4.71	0.12589		4.71	0.21362
4.71333	0.02766			4.71333	0.14877		4.71333	0.24605
4.71667	0.01717			4.71667	0.16689		4.71667	0.2718
4.72	0.0248			4.72	0.18501		4.72	0.26512
4.72333	0.02384			4.72333	0.19264		4.72333	0.29659
4.72667	0.02956			4.72667	0.2203		4.72667	0.29278
4.73	0.03529			4.73	0.22984		4.73	0.33665
4.73333	0.02289			4.73333	0.25463		4.73333	0.31376
4.73667	0.04101			4.73667	0.26989		4.73667	0.33188
4.74	0.03242			4.74	0.28419		4.74	0.33092
4.74333	0.0391			4.74333	0.27943		4.74333	0.34523
4.74667	0.0391			4.74667	0.27752		4.74667	0.32711
4.75	0.04196			4.75	0.28038		4.75	0.34142
4.75333	0.02861			4.75333	0.2861		4.75333	0.34809
4.75667	0.02575			4.75667	0.28801		4.75667	0.34809
4.76	0.0391			4.76	0.26703		4.76	0.35191
4.76333	0.04005			4.76333	0.26417		4.76333	0.33665
4.76667	0.04196			4.76667	0.26417		4.76667	0.32997
4.77	0.02861			4.77	0.25558		4.77	0.33092
4.77333	0.03242			4.77333	0.24128		4.77333	0.31471
4.77667	0.03242			4.77667	0.23174		4.77667	0.32043
4.78	0.03529			4.78	0.2079		4.78	0.30041
4.78333	0.02956			4.78333	0.20695		4.78333	0.26798
4.78667	0.0267			4.78667	0.1955		4.78667	0.24509
4.79	0.01907			4.79	0.17357		4.79	0.25749
4.79333	0.02384			4.79333	0.15068		4.79333	0.22697
4.79667	0.02289			4.79667	0.14305		4.79667	0.20409
4.8	0.01431			4.8	0.13638		4.8	0.20885
4.80333	-0.000953674			4.80333	0.10109		4.80333	0.18978
4.80667	-0.01144			4.80667	0.08106		4.80667	0.17643
4.81	0.00954			4.81	0.08106		4.81	0.14305
4.81333	0.01621			4.81333	0.0391		4.81333	0.16689
4.81667	0.00763			4.81667	0.03242		4.81667	0.14687
4.82	0.01907			4.82	0.01049		4.82	0.11539
4.82333	0.01907			4.82333	0.01335		4.82333	0.11921
4.82667	0			4.82667	-0.01526		4.82667	0.11539
4.83	0.02098			4.83	-0.02766		4.83	0.08678
4.83333	0.01717			4.83333	-0.03624		4.83333	0.08488
4.83667	0.00954			4.83667	-0.0267		4.83667	0.08011
4.84	0.02098			4.84	-0.04005		4.84	0.08106
4.84333	0.03052			4.84333	-0.06962		4.84333	0.05531
4.84667	0.000953674			4.84667	-0.09632		4.84667	0.05817
4.85	0.0124			4.85	-0.08106		4.85	0.06294
4.85333	-0.000953674			4.85333	-0.09441		4.85333	0.04959
4.85667	0.00477			4.85667	-0.08869		4.85667	0.03529
4.86	0.01431			4.86	-0.10681		4.86	0.04768
4.86333	-0.00381			4.86333	-0.10777		4.86333	0.02384
4.86667	0.00954			4.86667	-0.09727		4.86667	0.02384
4.87	0.00477			4.87	-0.10967		4.87	0.04292
4.87333	0.00381			4.87333	-0.11158		4.87333	0.03529
4.87667	0.00572			4.87667	-0.12589		4.87667	0.0124
4.88	-0.01049			4.88	-0.12684		4.88	0.01335
4.88333	0.01335			4.88333	-0.11253		4.88333	0.03815
4.88667	0.00381			4.88667	-0.13447		4.88667	0
4.89	-0.00954			4.89	-0.11921		4.89	-0.00477
4.89333	-0.01812			4.89333	-0.12016		4.89333	0.00858
4.89667	-0.00191			4.89667	-0.1049		4.89667	0.01049
4.9	-0.00286			4.9	-0.11635		4.9	0.000953674
4.90333	0			4.90333	-0.11635		4.90333	0.01526
4.90667	0.00668			4.90667	-0.14687		4.90667	0.0124
4.91	0.00477			4.91	-0.12875		4.91	-0.00286
4.91333	0.00381			4.91333	-0.13638		4.91333	0.02384
4.91667	-0.00477			4.91667	-0.12589		4.91667	0.0248
4.92	-0.000953674			4.92	-0.144		4.92	0.00668
4.92333	0			4.92333	-0.15259		4.92333	0.00572
4.92667	0.00763			4.92667	-0.14782		4.92667	0.01526
4.93	0.00286			4.93	-0.13924		4.93	0.00572
4.93333	0.01144			4.93333	-0.13351		4.93333	0.00477
4.93667	0.01907			4.93667	-0.13638		4.93667	0
4.94	0.01144			4.94	-0.14687		4.94	0.02575
4.94333	0.00572			4.94333	-0.13065		4.94333	0.01144
4.94667	-0.01049			4.94667	-0.15068		4.94667	0.01335
4.95	-0.00191			4.95	-0.12207		4.95	0.00668
4.95333	0.00286			4.95333	-0.14305		4.95333	0.00858
4.95667	-0.00191			4.95667	-0.13447		4.95667	0.00286
4.96	0.01335			4.96	-0.13161		4.96	0
4.96333	0.0124			4.96333	-0.13828		4.96333	0
4.96667	0.01049			4.96667	-0.14019		4.96667	0.0124
4.97	0.01812			4.97	-0.13924		4.97	0.01431
4.97333	0.01812			4.97333	-0.14114		4.97333	0.00763
4.97667	0.00572			4.97667	-0.1564		4.97667	0
4.98	0.03529			4.98	-0.14591		4.98	0.02003
4.98333	0			4.98333	-0.16117		4.98333	0.000953674
4.98667	-0.000953674			4.98667	-0.16022		4.98667	0.01812
4.99	0.01812			4.99	-0.15068		4.99	0.01049
4.99333	0.000953674			4.99333	-0.13065		4.99333	0.0248
4.99667	0.01144			4.99667	-0.14305		4.99667	0.01812
5	0.0124			5	-0.14782		5	0
5.00333	0.02289			5.00333	-0.15926		5.00333	0.00763
5.00667	-0.00668			5.00667	-0.14114		5.00667	-0.00954
5.01	0.00191			5.01	-0.13638		5.01	0.0124
5.01333	0.02289			5.01333	-0.15831		5.01333	0.02575
5.01667	0.01621			5.01667	-0.16117		5.01667	0.01431
5.02	0.000953674			5.02	-0.15163		5.02	0.00954
5.02333	0.01335			5.02333	-0.15354		5.02333	0.00858
5.02667	-0.00191			5.02667	-0.1421		5.02667	-0.00954
5.03	0.02766			5.03	-0.15926		5.03	0.000953674
5.03333	0.02193			5.03333	-0.15545		5.03333	0
5.03667	0.01717			5.03667	-0.15354		5.03667	-0.000953674
5.04	0.01049			5.04	-0.14877		5.04	0
5.04333	0.00668			5.04333	-0.14877		5.04333	0.00381
5.04667	0.02766			5.04667	-0.14114		5.04667	0.00381
5.05	0.02766			5.05	-0.1545		5.05	0.00572
5.05333	0.03052			5.05333	-0.13638		5.05333	0
5.05667	-0.00572			5.05667	-0.15545		5.05667	-0.00381
5.06	0.00668			5.06	-0.14973		5.06	0.00381
5.06333	0.01144			5.06333	-0.12875		5.06333	0.00477
5.06667	0.02289			5.06667	-0.16022		5.06667	0.00381
5.07	0.01049			5.07	-0.13161		5.07	0.00286
5.07333	0.0124			5.07333	-0.14877		5.07333	0.00286
5.07667	0.00381			5.07667	-0.14114		5.07667	0.00286
5.08	0.000953674			5.08	-0.13828		5.08	0.01621
5.08333	0.01907			5.08333	-0.14114		5.08333	0.00477
5.08667	0.00858			5.08667	-0.14496		5.08667	-0.00858
5.09	0.01717			5.09	-0.15259		5.09	-0.01049
5.09333	0.00668			5.09333	-0.13161		5.09333	0.01049
5.09667	0.01049			5.09667	-0.14114		5.09667	0.00477
5.1	0.01907			5.1	-0.144		5.1	-0.00381
5.10333	0.02384			5.10333	-0.11826		5.10333	0.000953674
5.10667	0.02003			5.10667	-0.13828		5.10667	-0.02384
5.11	0.01621			5.11	-0.12779		5.11	0.00286
5.11333	0.01526			5.11333	-0.13351		5.11333	0.000953674
5.11667	0.00858			5.11667	-0.12398		5.11667	0.00477
5.12	0.02384			5.12	-0.13351		5.12	-0.00763
5.12333	0.01621			5.12333	-0.13638		5.12333	-0.01812
5.12667	0.01335			5.12667	-0.13638		5.12667	-0.01144
5.13	0.00954			5.13	-0.11349		5.13	0
5.13333	0.00954			5.13333	-0.12302		5.13333	-0.00477
5.13667	0.00668			5.13667	-0.12016		5.13667	-0.01335
5.14	0.01049			5.14	-0.13733		5.14	-0.02193
5.14333	0.01907			5.14333	-0.13638		5.14333	-0.02384
5.14667	0.00286			5.14667	-0.13542		5.14667	0.00763
5.15	0.000953674			5.15	-0.12398		5.15	-0.000953674
5.15333	0.01717			5.15333	-0.13256		5.15333	-0.000953674
5.15667	0.01049			5.15667	-0.11253		5.15667	0.000953674
5.16	0.01431			5.16	-0.11921		5.16	-0.0124
5.16333	0.01812			5.16333	-0.13065		5.16333	-0.01144
5.16667	0.0267			5.16667	-0.13351		5.16667	-0.00191
5.17	0.0124			5.17	-0.12779		5.17	-0.00381
5.17333	0.02766			5.17333	-0.10777		5.17333	-0.02193
5.17667	0.00954			5.17667	-0.12684		5.17667	-0.01335
5.18	0.01621			5.18	-0.12684		5.18	0.00191
5.18333	0.00572			5.18333	-0.11635		5.18333	-0.02193
5.18667	0.00572			5.18667	-0.10586		5.18667	0
5.19	0.02289			5.19	-0.1297		5.19	-0.01049
5.19333	-0.00668			5.19333	-0.11253		5.19333	-0.01717
5.19667	0.02003			5.19667	-0.1049		5.19667	0
5.2	0.00858			5.2	-0.12302		5.2	-0.00572
5.20333	0.03147			5.20333	-0.11444		5.20333	-0.0124
5.20667	-0.00572			5.20667	-0.10681		5.20667	-0.01717
5.21	0.00763			5.21	-0.12112		5.21	-0.00286
5.21333	0.0248			5.21333	-0.11349		5.21333	-0.00668
5.21667	-0.01144			5.21667	-0.10967		5.21667	-0.01717
5.22	0.00572			5.22	-0.12684		5.22	-0.02098
5.22333	0.00858			5.22333	-0.11444		5.22333	-0.00572
5.22667	0.0124			5.22667	-0.12207		5.22667	-0.00477
5.23	-0.000953674			5.23	-0.11635		5.23	-0.00572
5.23333	0.01049			5.23333	-0.1173		5.23333	-0.01812
5.23667	0.01717			5.23667	-0.11444		5.23667	-0.00381
5.24	0.00286			5.24	-0.13065		5.24	0.01144
5.24333	0.00858			5.24333	-0.10967		5.24333	-0.01526
5.24667	0.01907			5.24667	-0.13161		5.24667	-0.00954
5.25	0.00191			5.25	-0.11063		5.25	-0.01717
5.25333	0.02384			5.25333	-0.13065		5.25333	0.00954
5.25667	0.00763			5.25667	-0.10872		5.25667	0.00191
5.26	0.0248			5.26	-0.12207		5.26	0.01526
5.26333	0.00381			5.26333	-0.1297		5.26333	0.00191
5.26667	0.01907			5.26667	-0.12875		5.26667	0.00763
5.27	-0.00572			5.27	-0.10204		5.27	0.00668
5.27333	0.01335			5.27333	-0.11826		5.27333	-0.000953674
5.27667	-0.01335			5.27667	-0.13351		5.27667	-0.00572
5.28	0.01049			5.28	-0.13447		5.28	-0.00858
5.28333	0.00858			5.28333	-0.11349		5.28333	0
5.28667	0.0267			5.28667	-0.12207		5.28667	-0.00763
5.29	0.02098			5.29	-0.12398		5.29	0
5.29333	0.00954			5.29333	-0.13065		5.29333	0.000953674
5.29667	-0.000953674			5.29667	-0.12684		5.29667	0.00477
5.3	0.01621			5.3	-0.1421		5.3	0.00668
5.30333	0.0124			5.30333	-0.12398		5.30333	-0.00668
5.30667	0			5.30667	-0.12779		5.30667	0.00191
5.31	0.00858			5.31	-0.1297		5.31	0.00572
5.31333	0.01049			5.31333	-0.14305		5.31333	0.00572
5.31667	0.01335			5.31667	-0.13256		5.31667	0
5.32	0.00191			5.32	-0.13161		5.32	0.00668
5.32333	0.00381			5.32333	-0.13638		5.32333	-0.00286
5.32667	0.01526			5.32667	-0.12493		5.32667	0.0124
5.33	0.0124			5.33	-0.12398		5.33	0.00858
5.33333	0.01526			5.33333	-0.14114		5.33333	0.0248
5.33667	0.01526			5.33667	-0.14305		5.33667	0.00668
5.34	0.01144			5.34	-0.12493		5.34	-0.00858
5.34333	0.01907			5.34333	-0.13256		5.34333	-0.00763
5.34667	0.0248			5.34667	-0.144		5.34667	0.00286
5.35	0.00381			5.35	-0.12493		5.35	-0.00381
5.35333	0.00858			5.35333	-0.12684		5.35333	-0.00572
5.35667	0.01144			5.35667	-0.13256		5.35667	0
5.36	0.00763			5.36	-0.14114		5.36	-0.00763
5.36333	-0.00858			5.36333	-0.1421		5.36333	0.00286
5.36667	0.00477			5.36667	-0.13161		5.36667	0.00668
5.37	0.02384			5.37	-0.12493		5.37	0.00286
5.37333	0.00286			5.37333	-0.14114		5.37333	0.00668
5.37667	0.01431			5.37667	-0.14305		5.37667	0.00858
5.38	0.00954			5.38	-0.12207		5.38	0.00954
5.38333	0.00286			5.38333	-0.13924		5.38333	-0.00954
5.38667	0.01049			5.38667	-0.13256		5.38667	-0.00191
5.39	0.02098			5.39	-0.15736		5.39	0.00763
5.39333	0.00381			5.39333	-0.12875		5.39333	0.00191
5.39667	0			5.39667	-0.13638		5.39667	0
5.4	0.00572			5.4	-0.14305		5.4	-0.00381
5.40333	0.02289			5.40333	-0.13733		5.40333	-0.01144
5.40667	0.00763			5.40667	-0.13161		5.40667	0.00191
5.41	0.00858			5.41	-0.144		5.41	0
5.41333	0.00286			5.41333	-0.13447		5.41333	-0.00954
5.41667	0.01144			5.41667	-0.16117		5.41667	0.00191
5.42	0.00858			5.42	-0.14019		5.42	0.01812
5.42333	0.00477			5.42333	-0.12207		5.42333	-0.00286
5.42667	0.01812			5.42667	-0.1545		5.42667	0.00572
5.43	0.000953674			5.43	-0.13638		5.43	-0.00954
5.43333	0.00286			5.43333	-0.14305		5.43333	0.00286
5.43667	0.01621			5.43667	-0.12398		5.43667	0.00286
5.44	0.00477			5.44	-0.13733		5.44	0.00763
5.44333	0.00858			5.44333	-0.15926		5.44333	0.00191
5.44667	0.00191			5.44667	-0.13638		5.44667	0.00858
5.45	0.00668			5.45	-0.16785		5.45	-0.01526
5.45333	0.00477			5.45333	-0.144		5.45333	-0.000953674
5.45667	0.00858			5.45667	-0.13638		5.45667	-0.00286
5.46	-0.00286			5.46	-0.15736		5.46	0.00286
5.46333	0.01621			5.46333	-0.16117		5.46333	-0.01907
5.46667	0.01717			5.46667	-0.13924		5.46667	-0.01526
5.47	0.01335			5.47	-0.15259		5.47	0.00191
5.47333	0.00763			5.47333	-0.1564		5.47333	0.00572
5.47667	0.00191			5.47667	-0.144		5.47667	0
5.48	-0.00286			5.48	-0.16308		5.48	0.00191
5.48333	-0.00191			5.48333	-0.144		5.48333	-0.01049
5.48667	-0.00477			5.48667	-0.15163		5.48667	0.0124
5.49	0.00572			5.49	-0.1421		5.49	0.00381
5.49333	0.0124			5.49333	-0.13638		5.49333	-0.01717
5.49667	0.0124			5.49667	-0.13161		5.49667	0.00954
5.5	0.00763			5.5	-0.15259		5.5	0.00286
5.50333	0.00286			5.50333	-0.15736		5.50333	-0.00191
5.50667	0.01431			5.50667	-0.1545		5.50667	-0.00763
5.51	0.02384			5.51	-0.13924		5.51	-0.00763
5.51333	0.00954			5.51333	-0.14114		5.51333	0
5.51667	0.00286			5.51667	-0.12016		5.51667	0.000953674
5.52	0.01812			5.52	-0.14687		5.52	-0.000953674
5.52333	0.00381			5.52333	-0.13542		5.52333	-0.00381
5.52667	-0.01049			5.52667	-0.1297		5.52667	0.00572
5.53	0.00191			5.53	-0.14496		5.53	-0.00668
5.53333	0.01907			5.53333	-0.14496		5.53333	-0.00572
5.53667	-0.00858			5.53667	-0.1564		5.53667	0.01526
5.54	0.00191			5.54	-0.13065		5.54	0.01431
5.54333	0.00191			5.54333	-0.13161		5.54333	-0.01526
5.54667	0.00858			5.54667	-0.13161		5.54667	0.00477
5.55	-0.00381			5.55	-0.1421		5.55	0
5.55333	0.03338			5.55333	-0.14687		5.55333	0.00572
5.55667	-0.000953674			5.55667	-0.14496		5.55667	0
5.56	0			5.56	-0.14114		5.56	0.01526
5.56333	0.00858			5.56333	-0.12302		5.56333	0.00477
5.56667	0			5.56667	-0.14114		5.56667	0.00858
5.57	-0.00763			5.57	-0.12398		5.57	0.00858
5.57333	0.01621			5.57333	-0.11253		5.57333	0.02575
5.57667	-0.00763			5.57667	-0.13161		5.57667	0.00668
5.58	0.00954			5.58	-0.13542		5.58	0.01717
5.58333	0.01431			5.58333	-0.13065		5.58333	0.00477
5.58667	0.00477			5.58667	-0.13828		5.58667	0.00572
5.59	-0.00286			5.59	-0.12779		5.59	0.01526
5.59333	0.02003			5.59333	-0.13924		5.59333	0.00477
5.59667	0.00477			5.59667	-0.13733		5.59667	0.0124
5.6	0.01812			5.6	-0.13638		5.6	0.01717
5.60333	0.03052			5.60333	-0.10872		5.60333	0.02575
5.60667	0			5.60667	-0.11253		5.60667	0.02575
5.61	0.01812			5.61	-0.11539		5.61	0.02003
5.61333	0.00286			5.61333	-0.11826		5.61333	0.02861
5.61667	0.01431			5.61667	-0.11826		5.61667	0.02384
5.62	0.02289			5.62	-0.11444		5.62	0.02861
5.62333	0.00763			5.62333	-0.10777		5.62333	0.02098
5.62667	0.0124			5.62667	-0.10109		5.62667	0.01717
5.63	0.01621			5.63	-0.09632		5.63	0.01049
5.63333	-0.00191			5.63333	-0.11253		5.63333	0.02861
5.63667	0.02098			5.63667	-0.10777		5.63667	0.02575
5.64	0.0248			5.64	-0.11253		5.64	0.0248
5.64333	0.02575			5.64333	-0.11253		5.64333	0.01717
5.64667	-0.00191			5.64667	-0.1049		5.64667	0.01335
5.65	0			5.65	-0.11253		5.65	0.04292
5.65333	-0.00668			5.65333	-0.09918		5.65333	0.0391
5.65667	0.000953674			5.65667	-0.10395		5.65667	0.02956
5.66	0.00477			5.66	-0.10109		5.66	0.04196
5.66333	-0.00954			5.66333	-0.09823		5.66333	0.03338
5.66667	0.00191			5.66667	-0.10777		5.66667	0.02003
5.67	0.01144			5.67	-0.1297		5.67	0.02384
5.67333	-0.00286			5.67333	-0.10967		5.67333	0.03147
5.67667	-0.000953674			5.67667	-0.09155		5.67667	0.0267
5.68	0.00763			5.68	-0.12112		5.68	0.03815
5.68333	0.00191			5.68333	-0.1049		5.68333	0.02098
5.68667	-0.00191			5.68667	-0.10204		5.68667	0.03242
5.69	0.02193			5.69	-0.08774		5.69	0.02861
5.69333	0.00572			5.69333	-0.10204		5.69333	0.01717
5.69667	0.00381			5.69667	-0.09155		5.69667	0.0248
5.7	-0.00668			5.7	-0.09918		5.7	0.02098
5.70333	-0.01144			5.70333	-0.103		5.70333	0.01049
5.70667	0.01144			5.70667	-0.10586		5.70667	0.03719
5.71	0.01717			5.71	-0.11635		5.71	0.01335
5.71333	0.03815			5.71333	-0.09823		5.71333	0.02003
5.71667	0.01431			5.71667	-0.103		5.71667	0.0248
5.72	0.00954			5.72	-0.09441		5.72	0.01335
5.72333	0.000953674			5.72333	-0.08678		5.72333	0.00477
5.72667	0.00477			5.72667	-0.09346		5.72667	0.01431
5.73	0.00286			5.73	-0.10681		5.73	0.03433
5.73333	0.00286			5.73333	-0.103		5.73333	0.01335
5.73667	0.01717			5.73667	-0.11444		5.73667	0.01144
5.74	0.01717			5.74	-0.10204		5.74	0.01526
5.74333	0.00954			5.74333	-0.09251		5.74333	0.01335
5.74667	0.01144			5.74667	-0.08678		5.74667	0.01717
5.75	0.00572			5.75	-0.09727		5.75	0.02289
5.75333	0.00572			5.75333	-0.11349		5.75333	0.01621
5.75667	0.00858			5.75667	-0.09251		5.75667	0.01621
5.76	0.00381			5.76	-0.11158		5.76	0.00668
5.76333	-0.00286			5.76333	-0.12779		5.76333	0.03052
5.76667	0.00286			5.76667	-0.10395		5.76667	0.01621
5.77	0			5.77	-0.10872		5.77	0.01812
5.77333	0.01812			5.77333	-0.10109		5.77333	0.00954
5.77667	0.02861			5.77667	-0.11253		5.77667	0.01717
5.78	0.01812			5.78	-0.11921		5.78	0.01526
5.78333	0.02098			5.78333	-0.11539		5.78333	0.00191
5.78667	0.00191			5.78667	-0.103		5.78667	0.03242
5.79	0.00572			5.79	-0.12398		5.79	-0.000953674
5.79333	0.01526			5.79333	-0.10681		5.79333	0.00477
5.79667	0.00477			5.79667	-0.12589		5.79667	0.01431
5.8	0.01621			5.8	-0.1297		5.8	-0.0124
5.80333	0.01526			5.80333	-0.13161		5.80333	0.01335
5.80667	-0.01335			5.80667	-0.11253		5.80667	0.00858
5.81	0.0124			5.81	-0.12398		5.81	0.00668
5.81333	0			5.81333	-0.11444		5.81333	0.00286
5.81667	0.0267			5.81667	-0.13733		5.81667	0
5.82	0.00668			5.82	-0.12016		5.82	0.00668
5.82333	0			5.82333	-0.14114		5.82333	-0.00763
5.82667	0.02003			5.82667	-0.12207		5.82667	-0.00763
5.83	0.00477			5.83	-0.13065		5.83	-0.00191
5.83333	-0.00954			5.83333	-0.12779		5.83333	-0.00858
5.83667	0.00763			5.83667	-0.13733		5.83667	0.01431
5.84	0.00477			5.84	-0.14114		5.84	-0.01144
5.84333	0			5.84333	-0.13733		5.84333	-0.00763
5.84667	-0.00381			5.84667	-0.13542		5.84667	0.00858
5.85	0.01812			5.85	-0.11253		5.85	-0.00763
5.85333	0.00668			5.85333	-0.12684		5.85333	0.01335
5.85667	0.00763			5.85667	-0.12589		5.85667	0.00572
5.86	0.01621			5.86	-0.13351		5.86	0.01049
5.86333	0.00572			5.86333	-0.13638		5.86333	-0.00858
5.86667	0.00763			5.86667	-0.13828		5.86667	-0.00381
5.87	0.01335			5.87	-0.13542		5.87	0.00191
5.87333	0.01335			5.87333	-0.13542		5.87333	0.0124
5.87667	0.01526			5.87667	-0.12112		5.87667	0.00668
5.88	0.00381			5.88	-0.14019		5.88	-0.00668
5.88333	0.00381			5.88333	-0.12684		5.88333	0.000953674
5.88667	0.01526			5.88667	-0.13351		5.88667	-0.00763
5.89	0.02766			5.89	-0.13351		5.89	-0.01049
5.89333	0			5.89333	-0.12016		5.89333	-0.00477
5.89667	0.01144			5.89667	-0.11921		5.89667	0
5.9	0.01431			5.9	-0.12302		5.9	0.00858
5.90333	0.0267			5.90333	-0.11635		5.90333	-0.000953674
5.90667	0.02098			5.90667	-0.1421		5.90667	-0.00858
5.91	0.0248			5.91	-0.1421		5.91	-0.00191
5.91333	0.0124			5.91333	-0.13828		5.91333	-0.01335
5.91667	0.01144			5.91667	-0.144		5.91667	0
5.92	0.00858			5.92	-0.13542		5.92	-0.00858
5.92333	0.01526			5.92333	-0.12779		5.92333	0.01049
5.92667	0.01144			5.92667	-0.12684		5.92667	0.00191
5.93	0.01907			5.93	-0.14782		5.93	-0.00191
5.93333	0.02193			5.93333	-0.15545		5.93333	0.00572
5.93667	0.03147			5.93667	-0.13447		5.93667	0.00286
5.94	0.00286			5.94	-0.14496		5.94	0.01812
5.94333	0.01049			5.94333	-0.12207		5.94333	-0.00191
5.94667	0.0124			5.94667	-0.144		5.94667	0.000953674
5.95	0.00858			5.95	-0.15545		5.95	-0.00668
5.95333	0.00477			5.95333	-0.14687		5.95333	0
5.95667	0.01431			5.95667	-0.13733		5.95667	0.0124
5.96	-0.00572			5.96	-0.15926		5.96	0.00954
5.96333	0.02193			5.96333	-0.15163		5.96333	-0.01335
5.96667	0.01431			5.96667	-0.14114		5.96667	-0.000953674
5.97	0.02098			5.97	-0.14877		5.97	0.01335
5.97333	0.03147			5.97333	-0.14687		5.97333	0.00858
5.97667	0.0124			5.97667	-0.1545		5.97667	-0.00858
5.98	0.02575			5.98	-0.16117		5.98	-0.01049
5.98333	0.000953674			5.98333	-0.14591		5.98333	0
5.98667	0.01907			5.98667	-0.14305		5.98667	-0.00381
5.99	0.01335			5.99	-0.1545		5.99	0.00191
5.99333	0.01907			5.99333	-0.1421		5.99333	0.00858
5.99667	0.01526			5.99667	-0.13924		5.99667	0.00572
6	0.00763			6	-0.11253		6	0.01526
6.00333	0.01526			6.00333	-0.14591		6.00333	0.00858
6.00667	0.00763			6.00667	-0.13733		6.00667	-0.00668
6.01	0.00572			6.01	-0.13638		6.01	-0.00858
6.01333	0.02384			6.01333	-0.1545		6.01333	0.01049
6.01667	0.01335			6.01667	-0.15354		6.01667	-0.000953674
6.02	-0.00381			6.02	-0.15068		6.02	0.00381
6.02333	0.00191			6.02333	-0.15926		6.02333	0.00954
6.02667	0.00763			6.02667	-0.14114		6.02667	-0.00381
6.03	0.00381			6.03	-0.15831		6.03	0.01049
6.03333	0.00381			6.03333	-0.14591		6.03333	0.00572
6.03667	0.00286			6.03667	-0.14782		6.03667	0.01812
6.04	0.02861			6.04	-0.14496		6.04	0
6.04333	0.01144			6.04333	-0.15163		6.04333	0
6.04667	0.03338			6.04667	-0.15545		6.04667	-0.00381
6.05	0.02289			6.05	-0.16785		6.05	0
6.05333	0.00572			6.05333	-0.1545		6.05333	-0.00668
6.05667	0.00191			6.05667	-0.14496		6.05667	0.00477
6.06	-0.00286			6.06	-0.15831		6.06	-0.00286
6.06333	0.01526			6.06333	-0.144		6.06333	0.00572
6.06667	0.00572			6.06667	-0.14877		6.06667	-0.00954
6.07	0.01049			6.07	-0.13638		6.07	0.000953674
6.07333	0.00381			6.07333	-0.15545		6.07333	-0.00477
6.07667	0.00191			6.07667	-0.14114		6.07667	-0.00477
6.08	0.01335			6.08	-0.14973		6.08	-0.00381
6.08333	0.0267			6.08333	-0.14973		6.08333	-0.00381
6.08667	0.01144			6.08667	-0.15259		6.08667	-0.01717
6.09	0.01717			6.09	-0.13828		6.09	-0.00477
6.09333	0.00858			6.09333	-0.13733		6.09333	0.000953674
6.09667	0.01144			6.09667	-0.13924		6.09667	-0.00858
6.1	0.03147			6.1	-0.16022		6.1	-0.00668
6.10333	0.01431			6.10333	-0.14114		6.10333	-0.01907
6.10667	0			6.10667	-0.14591		6.10667	-0.00858
6.11	0.03052			6.11	-0.144		6.11	-0.00286
6.11333	0.01335			6.11333	-0.14019		6.11333	-0.00858
6.11667	0.01431			6.11667	-0.12684		6.11667	0.00191
6.12	0.00381			6.12	-0.14687		6.12	-0.00477
6.12333	0.01717			6.12333	-0.14114		6.12333	0.00763
6.12667	0.00858			6.12667	-0.13924		6.12667	0
6.13	0.01812			6.13	-0.11921		6.13	-0.0124
6.13333	0.00381			6.13333	-0.13924		6.13333	0.00858
6.13667	0.01049			6.13667	-0.13256		6.13667	-0.01717
6.14	0.02098			6.14	-0.13733		6.14	-0.00477
6.14333	0.00477			6.14333	-0.1545		6.14333	-0.01144
6.14667	0.00381			6.14667	-0.15545		6.14667	-0.00668
6.15	0.01144			6.15	-0.1564		6.15	-0.01717
6.15333	0.00572			6.15333	-0.15259		6.15333	-0.02575
6.15667	0.01621			6.15667	-0.12684		6.15667	-0.0124
6.16	0.01812			6.16	-0.14305		6.16	-0.01717
6.16333	0.02289			6.16333	-0.15068		6.16333	-0.01431
6.16667	0.00286			6.16667	-0.11539		6.16667	-0.01717
6.17	-0.00954			6.17	-0.13924		6.17	-0.01144
6.17333	-0.00381			6.17333	-0.1297		6.17333	0.01621
6.17667	-0.00477			6.17667	-0.12302		6.17667	-0.00477
6.18	-0.00668			6.18	-0.14591		6.18	-0.00954
6.18333	0.00286			6.18333	-0.13638		6.18333	-0.00668
6.18667	-0.01526			6.18667	-0.14591		6.18667	-0.00858
6.19	0.00668			6.19	-0.12589		6.19	-0.01621
6.19333	0.01717			6.19333	-0.14019		6.19333	-0.00477
6.19667	0.02861			6.19667	-0.14591		6.19667	0.00381
6.2	0.01812			6.2	-0.15163		6.2	-0.01526
6.20333	0.01049			6.20333	-0.13828		6.20333	-0.02575
6.20667	0.0124			6.20667	-0.12589		6.20667	-0.00191
6.21	0.01907			6.21	-0.144		6.21	-0.00763
6.21333	-0.00286			6.21333	-0.14782		6.21333	-0.01526
6.21667	0.02098			6.21667	-0.13924		6.21667	-0.000953674
6.22	0.02575			6.22	-0.13161		6.22	-0.02384
6.22333	0.03529			6.22333	-0.14687		6.22333	-0.02861
6.22667	0			6.22667	-0.13447		6.22667	-0.01907
6.23	0.03433			6.23	-0.14496		6.23	-0.01335
6.23333	0.00954			6.23333	-0.13447		6.23333	0
6.23667	0.0267			6.23667	-0.14114		6.23667	0.00858
6.24	0.03147			6.24	-0.13351		6.24	0.01144
6.24333	0.000953674			6.24333	-0.1564		6.24333	0
6.24667	0.01717			6.24667	-0.15831		6.24667	-0.00286
6.25	0.02766			6.25	-0.13924		6.25	-0.01621
6.25333	0.01144			6.25333	-0.14496		6.25333	0
6.25667	0.01621			6.25667	-0.14114		6.25667	0
6.26	0.0124			6.26	-0.14973		6.26	0.00763
6.26333	0.03242			6.26333	-0.13733		6.26333	-0.00572
6.26667	0.02766			6.26667	-0.15259		6.26667	-0.0124
6.27	0.00668			6.27	-0.15545		6.27	-0.01431
6.27333	0.01144			6.27333	-0.15736		6.27333	0.00954
6.27667	0.0124			6.27667	-0.16975		6.27667	-0.00763
6.28	0.03529			6.28	-0.14877		6.28	0.00572
6.28333	0.03719			6.28333	-0.15926		6.28333	-0.000953674
6.28667	0.02098			6.28667	-0.1564		6.28667	-0.01049
6.29	0.01907			6.29	-0.14877		6.29	-0.00763
6.29333	0.02575			6.29333	-0.16022		6.29333	0
6.29667	0.02384			6.29667	-0.15068		6.29667	-0.000953674
6.3	0.01144			6.3	-0.15259		6.3	-0.00954
6.30333	0.02575			6.30333	-0.17357		6.30333	0
6.30667	0.01717			6.30667	-0.14687		6.30667	-0.00858
6.31	0.03242			6.31	-0.15068		6.31	-0.00286
6.31333	0.02003			6.31333	-0.14973		6.31333	-0.000953674
6.31667	0.01717			6.31667	-0.1564		6.31667	-0.00381
6.32	0.02003			6.32	-0.17452		6.32	-0.00858
6.32333	0.01812			6.32333	-0.14877		6.32333	0
6.32667	0.02193			6.32667	-0.1545		6.32667	-0.01144
6.33	0.01335			6.33	-0.16022		6.33	-0.0124
6.33333	0.02193			6.33333	-0.14591		6.33333	0.00477
6.33667	0.03147			6.33667	-0.14782		6.33667	-0.01907
6.34	0.04387			6.34	-0.14877		6.34	-0.01431
6.34333	0.00763			6.34333	-0.16499		6.34333	0
6.34667	0.02575			6.34667	-0.15163		6.34667	-0.00572
6.35	0.02766			6.35	-0.13924		6.35	-0.01335
6.35333	0.01431			6.35333	-0.14496		6.35333	-0.01621
6.35667	0.02384			6.35667	-0.1421		6.35667	-0.00381
6.36	0.03147			6.36	-0.14114		6.36	-0.03529
6.36333	0.02289			6.36333	-0.17166		6.36333	-0.02289
6.36667	0.02289			6.36667	-0.15831		6.36667	-0.01335
6.37	0.02956			6.37	-0.15831		6.37	-0.01907
6.37333	0.0267			6.37333	-0.16117		6.37333	-0.01335
6.37667	0.03719			6.37667	-0.14877		6.37667	0.01812
6.38	0.02766			6.38	-0.15259		6.38	-0.02289
6.38333	-0.00477			6.38333	-0.14877		6.38333	-0.01812
6.38667	0.01526			6.38667	-0.15736		6.38667	-0.0124
6.39	0.02003			6.39	-0.17071		6.39	-0.00477
6.39333	0.01526			6.39333	-0.16594		6.39333	-0.01335
6.39667	0.02289			6.39667	-0.1564		6.39667	-0.00668
6.4	0.02766			6.4	-0.14019		6.4	-0.00668
6.40333	0.04292			6.40333	-0.1545		6.40333	-0.00191
6.40667	0.01526			6.40667	-0.16022		6.40667	-0.02289
6.41	0.0124			6.41	-0.15163		6.41	-0.0267
6.41333	0.01431			6.41333	-0.15163		6.41333	-0.01717
6.41667	0.00668			6.41667	-0.16117		6.41667	-0.02193
6.42	0.01907			6.42	-0.15736		6.42	-0.01144
6.42333	0.0267			6.42333	-0.14114		6.42333	-0.01717
6.42667	0.01717			6.42667	-0.16022		6.42667	-0.01049
6.43	0.02289			6.43	-0.1564		6.43	-0.02098
6.43333	0.02098			6.43333	-0.13828		6.43333	-0.02766
6.43667	0.00858			6.43667	-0.14305		6.43667	-0.01431
6.44	0.00954			6.44	-0.14782		6.44	-0.00763
6.44333	0.02384			6.44333	-0.16117		6.44333	-0.00381
6.44667	0.00763			6.44667	-0.17738		6.44667	-0.0124
6.45	0.01431			6.45	-0.1564		6.45	-0.01526
6.45333	0.0248			6.45333	-0.16308		6.45333	-0.01812
6.45667	0.01431			6.45667	-0.15545		6.45667	0.00477
6.46	0.00763			6.46	-0.14591		6.46	0.00668
6.46333	0.02861			6.46333	-0.15354		6.46333	0.00858
6.46667	0.01049			6.46667	-0.17166		6.46667	0.00858
6.47	0.02289			6.47	-0.1421		6.47	-0.00477
6.47333	0.02193			6.47333	-0.15163		6.47333	-0.02098
6.47667	0.01717			6.47667	-0.14973		6.47667	-0.01717
6.48	0.00286			6.48	-0.14782		6.48	-0.01907
6.48333	0.01335			6.48333	-0.16403		6.48333	-0.0267
6.48667	0.01431			6.48667	-0.16594		6.48667	0.00858
6.49	-0.00286			6.49	-0.14496		6.49	-0.00668
6.49333	0.00668			6.49333	-0.13161		6.49333	-0.01717
6.49667	0.02193			6.49667	-0.15545		6.49667	-0.00763
6.5	0.00477			6.5	-0.144		6.5	0.01335
6.50333	-0.0124			6.50333	-0.1297		6.50333	-0.00572
6.50667	0.02766			6.50667	-0.14687		6.50667	-0.00668
6.51	0.01621			6.51	-0.16403		6.51	-0.01621
6.51333	0.01812			6.51333	-0.13828		6.51333	-0.01526
6.51667	0.00477			6.51667	-0.16785		6.51667	-0.00381
6.52	0.01049			6.52	-0.16022		6.52	0.0124
6.52333	0.01526			6.52333	-0.14496		6.52333	-0.00858
6.52667	0.02098			6.52667	-0.15163		6.52667	0.00286
6.53	0.01812			6.53	-0.15259		6.53	-0.01812
6.53333	0.00668			6.53333	-0.144		6.53333	-0.00381
6.53667	-0.00763			6.53667	-0.14782		6.53667	0.00381
6.54	0.00572			6.54	-0.15259		6.54	-0.000953674
6.54333	0.01049			6.54333	-0.13638		6.54333	-0.00286
6.54667	0.00954			6.54667	-0.12779		6.54667	-0.01526
6.55	0.00191			6.55	-0.14591		6.55	0.00763
6.55333	0.00954			6.55333	-0.14591		6.55333	-0.00477
6.55667	0.01431			6.55667	-0.13161		6.55667	-0.00477
6.56	0.00572			6.56	-0.1564		6.56	0.000953674
6.56333	0.000953674			6.56333	-0.16499		6.56333	-0.01049
6.56667	0.00858			6.56667	-0.1564		6.56667	-0.00668
6.57	0.0248			6.57	-0.15259		6.57	0.01144
6.57333	0.02098			6.57333	-0.144		6.57333	0.00668
6.57667	0.01049			6.57667	-0.15736		6.57667	-0.00954
6.58	0.02003			6.58	-0.15736		6.58	-0.00286
6.58333	-0.00286			6.58333	-0.15736		6.58333	0.00572
6.58667	0.00858			6.58667	-0.14973		6.58667	0.01335
6.59	0.01144			6.59	-0.14496		6.59	-0.00763
6.59333	0.000953674			6.59333	-0.14019		6.59333	0.01144
6.59667	0.00286			6.59667	-0.14591		6.59667	-0.00381
6.6	0.00763			6.6	-0.14687		6.6	-0.00572
6.60333	0.02003			6.60333	-0.14114		6.60333	-0.00668
6.60667	0.01431			6.60667	-0.14496		6.60667	-0.00381
6.61	0.01335			6.61	-0.13161		6.61	0.00763
6.61333	0			6.61333	-0.15354		6.61333	0.01335
6.61667	0.00763			6.61667	-0.13924		6.61667	-0.00572
6.62	0.01526			6.62	-0.15259		6.62	0
6.62333	0.000953674			6.62333	-0.16212		6.62333	0.000953674
6.62667	0.00763			6.62667	-0.1564		6.62667	-0.000953674
6.63	-0.01812			6.63	-0.14687		6.63	0.0124
6.63333	0			6.63333	-0.1545		6.63333	-0.01049
6.63667	0.01335			6.63667	-0.15545		6.63667	-0.00286
6.64	-0.00191			6.64	-0.13924		6.64	0.01812
6.64333	-0.00286			6.64333	-0.16403		6.64333	-0.00572
6.64667	-0.00763			6.64667	-0.14782		6.64667	0.00191
6.65	0.00477			6.65	-0.15354		6.65	0.00477
6.65333	-0.000953674			6.65333	-0.14019		6.65333	0.00477
6.65667	-0.00191			6.65667	-0.1564		6.65667	-0.0124
[truncated: 14,502 more rows]
