# Supplementary material for: Physiological and transcriptomic analyses to reveal underlying phenolic acid action in consecutive monoculture problem of Polygonatum odoratum
Source: BMC Plant Biol. 2021 Aug 7;21:362. doi: 10.1186/s12870-021-03135-x (PMC8349006; doi:10.1186/s12870-021-03135-x)
Supplement: Supplementary file 9 — Additional file 9: Data of heatmap of DEGs relative to phonelic acid metabolism in cc vs fc root. [file 12870_2021_3135_MOESM9_ESM.xlsx]

## Sheet: Sheet1
Data of heatmap of DEGs relative to phonelic acid metabolism in cc vs fc root
Gene ID	CC1FPKM	CC2FPKM	CC3FPKM	FC1FPKM	FC2FPKM	FC3FPKM
FBP:60288.238790	27.49	21.79	18.24	6.61	6.09	6.25
FBP:60288.235250	36.98	28.81	38	10.36	13.72	9.68
PDG:60288.211711	87.32	65.78	126.01	36.66	34.82	26.81
rpe:60288.218462	13.45	12.77	16.35	3.54	4.92	2.88
GPI:60288.243910	0.68	0.98	0.35	1.64	2.91	2.87
SORD:60288.223504	123.94	134.92	159.62	35.21	43.23	43.48
SORD:60288.223506	334.19	308.88	308.42	90.07	87.89	108.73
SORD:60288.218324	113.12	131.27	119.17	28.14	41.11	40.81
malZ:60288.201467	1.25	1.31	0.63	0	0.01	0.19
glgC:60288.33753	0.17	0.11	0.2	1.12	0.99	2.29
glgC:60288.33754	1.7	0.23	0.31	4.52	3.36	8.15
glgC:60288.206885	4.79	3.5	2.36	18.81	9.54	19.6
E3.2.1.4:60288.14730	0	0	1.6	12.35	15.65	8.78
E3.2.1.4:60288.10931	0.17	0.09	0	4.4	3.7	4.88
E3.2.1.4:60288.10932	0	0.2	0.09	10.16	6.37	7.82
E3.2.1.4:60288.10933	0	0.23	0	5.64	4.96	5.47
E3.2.1.4:60288.10934	0	0.11	0	8.97	7.33	10.28
E3.2.1.4:60288.148605	5.73	4.78	2.3	16.12	19.21	12.89
E3.2.1.4:60288.148607	24.55	26.63	9.69	159.11	103.63	95.95
E3.2.1.4:60288.148608	31.55	42.89	18.61	145.15	132.88	84.99
aroK:60288.274987	62.28	39.44	63.81	16.88	22.46	16.74
aroK:60288.274989	8.64	4.01	7.82	1.22	1.89	0.76
aroK:60288.241945	6.01	4.01	7.38	0.86	1.82	2.95
aroC:60288.232788	192.68	110.72	151.84	47.51	58.56	41.24
aroC:60288.230454	74.83	49.72	48.64	19.91	21	18.7
aroC:60288.239452	455.43	293.58	297.06	84.2	84.5	76.75
aroC:60288.239453	196.45	139.28	137.45	51.78	52.91	40.28
aroC:60288.239454	72.36	38.4	58.21	12.91	22.46	14.83
TYDC:60288.348666	64.06	52.79	57.47	49.43	40.6	46.21
TYDC:60288.348669	91.23	50	76.18	1.11	0.48	2.3
TYDC:60288.198712	45.58	33.78	44.29	2.95	8.06	3.48
E1.10.3.1:60288.244462	2.76	1.6	2.38	9.11	18.04	7.62
E1.10.3.1:60288.367167	1.05	1.13	0.83	5.39	8.13	5.42
