# Supplementary material for: Physiological and transcriptomic analyses to reveal underlying phenolic acid action in consecutive monoculture problem of Polygonatum odoratum
Source: BMC Plant Biol. 2021 Aug 7;21:362. doi: 10.1186/s12870-021-03135-x (PMC8349006; doi:10.1186/s12870-021-03135-x)
Supplement: Supplementary file 10 — Additional file 10: Data of chemical properties in FC and CC rhizosphere soil. [file 12870_2021_3135_MOESM10_ESM.xlsx]

## Sheet: Sheet1
Data of chemical properties in FC and CC rhizosphere soil
sample	weight(g)	TN (g/kg)	sample	weight(g)	TP (g/kg)	sample	weight(g)	TK (g/kg)	sample	AN(mg/kg)	sample	weight(g)	AP(mg/kg)	sample	weight(g)	AK(mg/kg)
fc1	0.5013	1.923	fc1	0.5018	0.337971	fc1	0.5018	1.3601	fc1	81.9	fc1	0.1019	258.529	fc1	0.2008	36.9459
fc2	0.505	1.961	fc2	0.5015	0.367231	fc2	0.5015	1.3547	fc2	87.15	fc2	0.10099	262.029	fc2	0.2012	33.9633
fc3	0.5046	1.974	fc3	0.501	0.358745	fc3	0.501	1.3724	fc3	81.9	fc3	0.1017	256.761	fc3	0.2014	33.31
cc1	0.5065	2.013	cc1	0.502	0.292398	cc1	0.502	1.18414	cc1	66.15	cc1	0.10223	231.497	cc1	0.2021	27.2911
cc2	0.4974	2.09	cc2	0.5011	0.278593	cc2	0.5011	1.15155	cc2	71.4	cc2	0.09927	223.181	cc2	0.2051	24.2724
cc3	0.5	2.011	cc3	0.5009	0.309063	cc3	0.5009	1.19546	cc3	71.4	cc3	0.09943	222.035	cc3	0.2028	23.6123
